# Supplementary material for: Examining the effector mechanisms of Xuebijing injection on COVID-19 based on network pharmacology
Source: BioData Min. 2020 Oct 16;13:17. doi: 10.1186/s13040-020-00227-6 (PMC7563914; doi:10.1186/s13040-020-00227-6)
Supplement: Supplementary file 1 — Additional file 1: Table S1. The detailed targets information. Table S2. 451drug targets of XBJ. Table S3. 251 coronavirus pneumonia targets. Table S4. 119 HCoV-associated host proteins. Table S5. 3525 genes co-expressed with ACE2. Table S6. 144 potential COVID-19 targets. Table S7. Network topology analysis results. Table S4. 119 HCoV-associated host proteins. Table S8. GO-BP results. Table S9. KEGG-pathways results. Table S10. Wiki-pathways results. [file 13040_2020_227_MOESM1_ESM.zip]

Archive with 10 entries (10 files):
- renamed_2cb8cR3.xlsx
- renamed_41a82R3.csv
- renamed_4eff3R3.xlsx
- renamed_58c0bR3.xls
- renamed_8e19cR3.xlsx
- renamed_de7e1R3.xlsx
- renamed_f34abR3.csv
- renamed_fcea2R3.xlsx
- renamedR3_54104.xlsx
- renamedR3_89631.xlsx
