# Supplementary material for: Examining the effector mechanisms of Xuebijing injection on COVID-19 based on network pharmacology
Source: BioData Min. 2020 Oct 16;13:17. doi: 10.1186/s13040-020-00227-6 (PMC7563914; doi:10.1186/s13040-020-00227-6)
Supplement: Supplementary file 1 — Additional file 1: Table S1. The detailed targets information. Table S2. 451drug targets of XBJ. Table S3. 251 coronavirus pneumonia targets. Table S4. 119 HCoV-associated host proteins. Table S5. 3525 genes co-expressed with ACE2. Table S6. 144 potential COVID-19 targets. Table S7. Network topology analysis results. Table S4. 119 HCoV-associated host proteins. Table S8. GO-BP results. Table S9. KEGG-pathways results. Table S10. Wiki-pathways results. [file 13040_2020_227_MOESM1_ESM.zip › renamed_2cb8cR3.xlsx]

## Sheet: targets
TNF
IL6
CXCL8
CD40LG
IL10
IFNG
CRP
STAT1
MBL2
TP53
CCL2
IL2
CCL5
IFNA1
EGFR
CXCL10
TGFB1
IL1B
ACE2
CSF2
PPARG
CCR5
CXCL9
GPT
MAPK1
CASP3
IFNB1
ALB
FGF2
SFTPD
CXCR3
IL4
HLA-B
CD79A
CXCL2
ACE
TMPRSS2
IRF3
MAPK3
IL17A
IL5
ICAM1
CCL3
IL13
MAPK8
TTR
IL18
ANPEP
PIK3R1
CTSL
CD209
DDX58
FURIN
ADA
APOE
MAPK14
DPP4
NFKB1
HLA-A
SERPINE1
PIK3CA
PTGS2
CD14
MX1
IFIH1
BCL2
FCGR2A
CDK4
HSPA5
BAX
CCL11
CAT
HMOX1
SOD1
G6PD
CD4
TF
CTRL
IL1A
PIK3C2A
PARP1
RELA
NOS2
EIF2AK2
GAPDH
NOS3
CTSB
CCL4
CASP8
ANXA5
F8
CREB1
SH2D3A
HLA-DRB1
TMPRSS11D
BMP6
SMAD3
MASP2
IFITM3
HLA-C
BAD
CANX
MCL1
CCL7
CASP6
EGR1
ITGB1
RNASE3
STING1
CD34
DUSP1
RB1
ADAM17
HSPB1
EEF1A1
TOLLIP
CCR1
EZR
LCN2
TRAF3
SMAD7
TXN
ICAM3
VCP
NLRP12
ANXA2
ITGAL
STAT6
BAK1
PIK3CG
FOS
HELLS
CP
APOA1
RPS27A
CREBBP
TFRC
LMAN1
PLA2G4A
CEACAM5
PRKCA
EIF2S1
CLEC12A
SUMO1
CCR3
UBB
MAPKAPK2
CD3D
CHKB
PPIA
RUNX1
BCL2L1
GZMA
IRF1
CD81
CST3
PTGS1
F10
CBL
CXCL11
MAVS
KPNB1
SLC17A5
ITGA5
ARF1
IFNL1
GRB2
CD3E
ATF2
CEACAM3
HAVCR2
JAK1
NPM1
TBK1
F11
VHL
IL16
KPNA2
RELB
FCER2
PIK3CB
PRSS2
RAPGEF3
BECN1
HAVCR1
ISG15
PML
PRKCE
CEACAM1
PIK3CD
ERN1
IFITM1
IRAK3
NPTX1
HFE
TLR10
SLC40A1
LCK
EIF2AK3
POU5F1
VAPA
CARD9
TRIM25
HNRNPA1
CCND3
MYOM2
PRKRA
SOCS3
LCN1
EIF4E
ICAM2
BST2
IFITM2
KPNA4
DROSHA
USP7
CD46
AHSG
BAG3
TMPRSS11A
APOD
PRKCB
RHOB
ITGA6
STAT2
CALM1
OAS1
BCL2L2
IFI27
PSMC6
TFR2
SPI1
IGKC
PHB2
CD151
ITGA1
FAH
NUDT2
AQP1
TMPRSS13
CD3G
PCSK5
CBLB
TMEM233
ANXA11
CLEC4D
NMRAL1
HPGDS
SLC39A14
OR8U9
C8G
