# Supplementary material for: Examining the effector mechanisms of Xuebijing injection on COVID-19 based on network pharmacology
Source: BioData Min. 2020 Oct 16;13:17. doi: 10.1186/s13040-020-00227-6 (PMC7563914; doi:10.1186/s13040-020-00227-6)
Supplement: Supplementary file 1 — Additional file 1: Table S1. The detailed targets information. Table S2. 451drug targets of XBJ. Table S3. 251 coronavirus pneumonia targets. Table S4. 119 HCoV-associated host proteins. Table S5. 3525 genes co-expressed with ACE2. Table S6. 144 potential COVID-19 targets. Table S7. Network topology analysis results. Table S4. 119 HCoV-associated host proteins. Table S8. GO-BP results. Table S9. KEGG-pathways results. Table S10. Wiki-pathways results. [file 13040_2020_227_MOESM1_ESM.zip › renamed_41a82R3.csv]

ONTOLOGY	ID	Description	GeneRatio	BgRatio	pvalue	p.adjust	qvalue	geneID	Count
BP	GO:0009636	response to toxic substance	28/142	499/17913	2.49E-16	9.52E-13	5.02E-13	BCL2L1/ALB/DUSP1/JUN/AKR1B10/CASP3/PTGS1/STAT3/ADORA2A/ICAM1/PTGS2/KCNA5/MET/MAPK1/NFE2L2/MGMT/PRKCE/CASP8/HMGCR/KCNMA1/MB/TNF/IL2/ABCG2/BCL2/MPO/RELA/DNMT3B	28
BP	GO:0032496	response to lipopolysaccharide	22/142	295/17913	1.62E-15	2.25E-12	1.19E-12	SERPINE1/CASP3/SELE/MAPK14/ICAM1/PTGS2/MAPKAPK2/CCR5/MIF/MAPK1/PRKCA/PRKCE/ADAM17/CASP8/PTPN22/TNF/MAPK8/PTGER4/PDE4B/MPO/RELA/NOS2	22
BP	GO:0043410	positive regulation of MAPK cascade	27/142	499/17913	2.24E-15	2.25E-12	1.19E-12	EGFR/ERN1/JUN/SYK/MAPK14/ICAM1/ADORA2B/MAPKAPK2/CCR1/ADRA2C/ADRA1A/MIF/MAPK1/PIK3CB/FGF2/PRKCA/PRKCE/HMGCR/PTPN22/TNF/XDH/PLA2G1B/PLA2G5/FLT3/PKN1/PIK3CG/CTNNB1	27
BP	GO:0048545	response to steroid hormone	24/142	375/17913	2.36E-15	2.25E-12	1.19E-12	GBA/EGFR/ESR1/CA2/AKR1C3/DUSP1/CASP3/PARP1/ICAM1/PTGS2/NR4A1/SSTR3/TNF/CD38/PADI2/PPARG/BCHE/ESRRB/BCL2/HNF4A/FLT3/RELA/CTNNB1/DNMT3B	24
BP	GO:0002237	response to molecule of bacterial origin	22/142	309/17913	4.27E-15	3.26E-12	1.72E-12	SERPINE1/CASP3/SELE/MAPK14/ICAM1/PTGS2/MAPKAPK2/CCR5/MIF/MAPK1/PRKCA/PRKCE/ADAM17/CASP8/PTPN22/TNF/MAPK8/PTGER4/PDE4B/MPO/RELA/NOS2	22
BP	GO:0071216	cellular response to biotic stimulus	18/142	206/17913	4.69E-14	2.99E-11	1.58E-11	SERPINE1/SYK/MAPK14/ICAM1/CCR5/GSK3B/MIF/MAPK1/PRKCA/HSPA5/PRKCE/BTK/PTPN22/TNF/MAPK8/PDE4B/RELA/NOS2	18
BP	GO:0006690	icosanoid metabolic process	14/142	102/17913	6.61E-14	3.61E-11	1.91E-11	AKR1C3/CYP2C9/CYP2C19/SYK/PTGS1/CES2/PTGS2/ALOX5/MAPKAPK2/MGLL/MIF/CBR1/PLA2G1B/PLA2G5	14
BP	GO:0006979	response to oxidative stress	24/142	442/17913	8.88E-14	4.24E-11	2.24E-11	EGFR/AKR1C3/DUSP1/JUN/CASP3/PTGS1/PARP1/PTGS2/KCNA5/MET/MAPK1/NFE2L2/MGMT/BTK/MB/TNF/CD38/MAPK8/BCL2/MCL1/EGLN1/MPO/RELA/CTNNB1	24
BP	GO:0050900	leukocyte migration	24/142	467/17913	2.93E-13	1.24E-10	6.56E-11	LCK/SERPINE1/DUSP1/ITGB1/SELE/SYK/MAPK14/ICAM1/PIK3CA/F2/CCR1/CCR5/MIF/PIK3CB/LGALS3/ADAM17/TNF/PADI2/PLA2G1B/PTGER4/PDE4B/PIK3R1/CXCR1/PIK3CG	24
BP	GO:0018209	peptidyl-serine modification	18/142	252/17913	1.50E-12	5.58E-10	2.94E-10	EGFR/ERN1/SYK/MAPK14/PARP1/TOP1/PTGS2/PIK3CA/AURKB/MAPKAPK2/GSK3B/MIF/MAPK1/PRKCA/PRKCE/TNF/MAPK8/BCL2	18
BP	GO:0060326	cell chemotaxis	18/142	253/17913	1.61E-12	5.58E-10	2.94E-10	SERPINE1/DUSP1/SYK/MAPK14/NR4A1/CCR1/CCR5/MET/MIF/LGALS3/FGF2/AGTR1/ADAM17/PADI2/PLA2G1B/PDE4B/CXCR1/PIK3CG	18
BP	GO:0006875	cellular metal ion homeostasis	23/142	467/17913	2.32E-12	7.39E-10	3.90E-10	LCK/ESR1/TGM2/GRM5/HCRTR2/KCNA5/F2/CCR1/CCR5/ADRA1A/PIK3CB/FGF2/AGTR1/PRKCB/PRKCE/KCNMA1/IL2/CD38/ABCG2/PLA2G1B/BCL2/EGLN1/PIK3CG	23
BP	GO:0000302	response to reactive oxygen species	17/142	230/17913	3.77E-12	1.10E-09	5.82E-10	EGFR/AKR1C3/DUSP1/JUN/CASP3/KCNA5/MET/MAPK1/NFE2L2/BTK/MB/TNF/MAPK8/BCL2/EGLN1/MPO/RELA	17
BP	GO:0018105	peptidyl-serine phosphorylation	17/142	231/17913	4.04E-12	1.10E-09	5.82E-10	EGFR/ERN1/SYK/MAPK14/TOP1/PTGS2/PIK3CA/AURKB/MAPKAPK2/GSK3B/MIF/MAPK1/PRKCA/PRKCE/TNF/MAPK8/BCL2	17
BP	GO:0050804	modulation of chemical synaptic transmission	21/142	393/17913	4.95E-12	1.22E-09	6.46E-10	EGFR/CA2/ITGB1/ACHE/STAT3/ADORA2A/ADORA2B/GRM5/PTGS2/GSK3B/ADRA1A/MAPK1/PRKCB/PRKCE/MME/TNF/CD38/BCHE/YWHAG/EGLN1/PTPRS	21
BP	GO:0099177	regulation of trans-synaptic signaling	21/142	394/17913	5.20E-12	1.22E-09	6.46E-10	EGFR/CA2/ITGB1/ACHE/STAT3/ADORA2A/ADORA2B/GRM5/PTGS2/GSK3B/ADRA1A/MAPK1/PRKCB/PRKCE/MME/TNF/CD38/BCHE/YWHAG/EGLN1/PTPRS	21
BP	GO:1904951	positive regulation of establishment of protein localization	22/142	440/17913	5.45E-12	1.22E-09	6.46E-10	EGFR/SYK/MAPK14/ACHE/ADORA2A/PTGS2/GSK3B/MIF/MAPK1/PRKCE/CASP8/PTPN22/TNF/IL2/CD38/MAPK8/PLA2G1B/PTGER4/YWHAG/BCL2/GAPDH/PIK3R1	22
BP	GO:0032103	positive regulation of response to external stimulus	19/142	315/17913	6.85E-12	1.46E-09	7.68E-10	EGFR/SERPINE1/MAPK14/TGM2/ADORA2B/PTGS2/F2/CCR1/MET/MIF/FGF2/PRKCA/AGTR1/ADAM17/BTK/TNF/IL2/PTGER4/PIK3CG	19
BP	GO:0043405	regulation of MAP kinase activity	19/142	322/17913	1.01E-11	1.98E-09	1.05E-09	GBA/EGFR/ERN1/DUSP1/SYK/MAPK14/ADORA2B/MAPKAPK2/MIF/MAPK1/PIK3CB/FGF2/HMGCR/PTPN22/TNF/PLA2G1B/FLT3/PKN1/PIK3CG	19
BP	GO:0019229	regulation of vasoconstriction	10/142	53/17913	1.04E-11	1.98E-09	1.05E-09	EGFR/ECE1/ACE/ICAM1/PTGS2/KCNA5/ADRA2C/ADRA1A/AGTR1/CD38	10
BP	GO:0072507	divalent inorganic cation homeostasis	21/142	412/17913	1.21E-11	2.20E-09	1.16E-09	EGFR/LCK/ESR1/TGM2/GRM5/HCRTR2/KCNA5/F2/CCR1/CCR5/ADRA1A/PIK3CB/FGF2/AGTR1/PRKCB/PRKCE/IL2/CD38/PLA2G1B/BCL2/PIK3CG	21
BP	GO:0051480	regulation of cytosolic calcium ion concentration	18/142	289/17913	1.50E-11	2.61E-09	1.37E-09	LCK/ESR1/TGM2/GRM5/HCRTR2/KCNA5/F2/CCR1/CCR5/ADRA1A/FGF2/AGTR1/PRKCE/IL2/CD38/PLA2G1B/BCL2/PIK3CG	18
BP	GO:0006874	cellular calcium ion homeostasis	20/142	375/17913	1.72E-11	2.87E-09	1.51E-09	LCK/ESR1/TGM2/GRM5/HCRTR2/KCNA5/F2/CCR1/CCR5/ADRA1A/PIK3CB/FGF2/AGTR1/PRKCB/PRKCE/IL2/CD38/PLA2G1B/BCL2/PIK3CG	20
BP	GO:0035296	regulation of tube diameter	13/142	125/17913	2.01E-11	3.04E-09	1.60E-09	EGFR/ECE1/ACE/ADORA2A/ICAM1/ADORA2B/PTGS2/KCNA5/ADRA2C/ADRA1A/AGTR1/HMGCR/CD38	13
BP	GO:0097746	regulation of blood vessel diameter	13/142	125/17913	2.01E-11	3.04E-09	1.60E-09	EGFR/ECE1/ACE/ADORA2A/ICAM1/ADORA2B/PTGS2/KCNA5/ADRA2C/ADRA1A/AGTR1/HMGCR/CD38	13
BP	GO:1901568	fatty acid derivative metabolic process	14/142	154/17913	2.07E-11	3.04E-09	1.60E-09	AKR1C3/CYP2C9/CYP2C19/SYK/PTGS1/CES2/PTGS2/ALOX5/MAPKAPK2/MGLL/MIF/CBR1/PLA2G1B/PLA2G5	14
BP	GO:0031960	response to corticosteroid	14/142	155/17913	2.25E-11	3.19E-09	1.68E-09	GBA/EGFR/AKR1C3/DUSP1/CASP3/PARP1/ICAM1/PTGS2/SSTR3/TNF/BCHE/BCL2/FLT3/DNMT3B	14
BP	GO:0050727	regulation of inflammatory response	22/142	479/17913	2.86E-11	3.77E-09	1.99E-09	GBA/EGFR/ESR1/SERPINE1/SELE/MAPK14/ADORA2A/TGM2/ADORA2B/PTGS2/MGLL/F2/AGTR1/BTK/TNF/IL2/PPARG/PTGER4/XIAP/PIK3CG/RELA/NOS2	22
BP	GO:0071900	regulation of protein serine/threonine kinase activity	22/142	479/17913	2.86E-11	3.77E-09	1.99E-09	GBA/EGFR/ERN1/DUSP1/CASP3/SYK/MAPK14/ADORA2B/MAPKAPK2/MIF/MAPK1/PIK3CB/FGF2/ADAM17/HMGCR/PTPN22/TNF/PLA2G1B/YWHAG/FLT3/PKN1/PIK3CG	22
BP	GO:0097756	negative regulation of blood vessel diameter	11/142	79/17913	2.99E-11	3.82E-09	2.01E-09	EGFR/ECE1/ACE/ICAM1/PTGS2/KCNA5/ADRA2C/ADRA1A/AGTR1/HMGCR/CD38	11
BP	GO:0055074	calcium ion homeostasis	20/142	388/17913	3.19E-11	3.93E-09	2.07E-09	LCK/ESR1/TGM2/GRM5/HCRTR2/KCNA5/F2/CCR1/CCR5/ADRA1A/PIK3CB/FGF2/AGTR1/PRKCB/PRKCE/IL2/CD38/PLA2G1B/BCL2/PIK3CG	20
BP	GO:0002521	leukocyte differentiation	22/142	485/17913	3.63E-11	4.34E-09	2.29E-09	LCK/CA2/JUN/ITGB1/SYK/MAPK14/STAT3/PARP1/CCR1/PRKCA/ADAM17/BTK/CASP8/PTPN22/TNF/IL2/PPARG/PTGER4/BCL2/FLT3/PIK3R1/CTNNB1	22
BP	GO:0072503	cellular divalent inorganic cation homeostasis	20/142	392/17913	3.83E-11	4.43E-09	2.34E-09	LCK/ESR1/TGM2/GRM5/HCRTR2/KCNA5/F2/CCR1/CCR5/ADRA1A/PIK3CB/FGF2/AGTR1/PRKCB/PRKCE/IL2/CD38/PLA2G1B/BCL2/PIK3CG	20
BP	GO:0050880	regulation of blood vessel size	13/142	133/17913	4.44E-11	4.89E-09	2.58E-09	EGFR/ECE1/ACE/ADORA2A/ICAM1/ADORA2B/PTGS2/KCNA5/ADRA2C/ADRA1A/AGTR1/HMGCR/CD38	13
BP	GO:0043279	response to alkaloid	12/142	106/17913	4.48E-11	4.89E-09	2.58E-09	BCL2L1/CASP3/ADORA2A/ICAM1/HSPA5/PRKCE/CASP6/PPARG/BCHE/RELA/CASP7/DNMT3B	12
BP	GO:0035150	regulation of tube size	13/142	134/17913	4.88E-11	5.18E-09	2.73E-09	EGFR/ECE1/ACE/ADORA2A/ICAM1/ADORA2B/PTGS2/KCNA5/ADRA2C/ADRA1A/AGTR1/HMGCR/CD38	13
BP	GO:0009991	response to extracellular stimulus	22/142	498/17913	6.05E-11	6.25E-09	3.30E-09	GBA/EGFR/AKR1C3/ALB/JUN/PIM1/ICAM1/ADORA2B/PTGS2/MAPK1/NFE2L2/SSTR3/HSPA5/MGMT/HMGCR/MAPK8/PPARG/BCHE/BCL2/MPO/RELA/DNMT3B	22
BP	GO:0050878	regulation of body fluid levels	22/142	499/17913	6.29E-11	6.32E-09	3.34E-09	GBA/LCK/SERPINE1/SYK/F10/ADORA2A/F13A1/PIK3CA/F2/ADRA2C/MET/MAPK1/PIK3CB/NFE2L2/PRKCA/PRKCB/PRKCE/HK2/XDH/HNF4A/PIK3R1/PIK3CG	22
BP	GO:0031667	response to nutrient levels	21/142	466/17913	1.20E-10	1.15E-08	6.08E-09	GBA/EGFR/AKR1C3/ALB/JUN/PIM1/ICAM1/PTGS2/MAPK1/NFE2L2/SSTR3/HSPA5/MGMT/HMGCR/MAPK8/PPARG/BCHE/BCL2/MPO/RELA/DNMT3B	21
BP	GO:0046677	response to antibiotic	18/142	328/17913	1.21E-10	1.15E-08	6.08E-09	BCL2L1/DUSP1/JUN/CASP3/STAT3/ICAM1/KCNA5/MET/NFE2L2/HSPA5/MGMT/PRKCE/CASP8/HMGCR/MB/IL2/BCL2/RELA	18
BP	GO:0071222	cellular response to lipopolysaccharide	14/142	176/17913	1.25E-10	1.16E-08	6.14E-09	SERPINE1/MAPK14/ICAM1/CCR5/MIF/MAPK1/PRKCA/PRKCE/PTPN22/TNF/MAPK8/PDE4B/RELA/NOS2	14
BP	GO:0007596	blood coagulation	18/142	331/17913	1.40E-10	1.27E-08	6.72E-09	LCK/SERPINE1/SYK/F10/ADORA2A/F13A1/PIK3CA/F2/ADRA2C/MAPK1/PIK3CB/NFE2L2/PRKCA/PRKCB/PRKCE/HNF4A/PIK3R1/PIK3CG	18
BP	GO:0007599	hemostasis	18/142	336/17913	1.78E-10	1.59E-08	8.37E-09	LCK/SERPINE1/SYK/F10/ADORA2A/F13A1/PIK3CA/F2/ADRA2C/MAPK1/PIK3CB/NFE2L2/PRKCA/PRKCB/PRKCE/HNF4A/PIK3R1/PIK3CG	18
BP	GO:0050817	coagulation	18/142	337/17913	1.87E-10	1.63E-08	8.58E-09	LCK/SERPINE1/SYK/F10/ADORA2A/F13A1/PIK3CA/F2/ADRA2C/MAPK1/PIK3CB/NFE2L2/PRKCA/PRKCB/PRKCE/HNF4A/PIK3R1/PIK3CG	18
BP	GO:0071219	cellular response to molecule of bacterial origin	14/142	183/17913	2.10E-10	1.78E-08	9.41E-09	SERPINE1/MAPK14/ICAM1/CCR5/MIF/MAPK1/PRKCA/PRKCE/PTPN22/TNF/MAPK8/PDE4B/RELA/NOS2	14
BP	GO:0042310	vasoconstriction	10/142	71/17913	2.18E-10	1.81E-08	9.54E-09	EGFR/ECE1/ACE/ICAM1/PTGS2/KCNA5/ADRA2C/ADRA1A/AGTR1/CD38	10
BP	GO:0030595	leukocyte chemotaxis	14/142	188/17913	3.00E-10	2.39E-08	1.26E-08	SERPINE1/DUSP1/SYK/MAPK14/CCR1/CCR5/MIF/LGALS3/ADAM17/PADI2/PLA2G1B/PDE4B/CXCR1/PIK3CG	14
BP	GO:0070997	neuron death	18/142	347/17913	3.01E-10	2.39E-08	1.26E-08	GBA/BCL2L1/JUN/CASP3/STAT3/PARP1/ADORA2A/PIK3CA/GSK3B/HSPA5/CASP8/TNF/BCL2/GAPDH/MCL1/EGLN1/CTNNB1/NAE1	18
BP	GO:0046456	icosanoid biosynthetic process	9/142	53/17913	3.16E-10	2.46E-08	1.30E-08	AKR1C3/SYK/PTGS1/PTGS2/ALOX5/MIF/CBR1/PLA2G1B/PLA2G5	9
BP	GO:2001233	regulation of apoptotic signaling pathway	19/142	397/17913	3.62E-10	2.77E-08	1.46E-08	LCK/BCL2L1/SERPINE1/PARP1/ADORA2A/ICAM1/PTGS2/GSK3B/MIF/NFE2L2/LGALS3/CASP8/TNF/MAPK8/YWHAG/BCL2/MCL1/RELA/CTNNB1	19
BP	GO:0072593	reactive oxygen species metabolic process	16/142	269/17913	4.29E-10	3.22E-08	1.70E-08	EGFR/AKR1C3/SYK/MAPK14/STAT3/ICAM1/PTGS2/F2/NFE2L2/AGTR1/HK2/TNF/XDH/BCL2/MPO/NOS2	16
BP	GO:0009410	response to xenobiotic stimulus	16/142	270/17913	4.53E-10	3.28E-08	1.73E-08	GBA/EGFR/CYP2C9/CYP2C19/PTGS1/CES2/ADORA2A/ICAM1/HSPA5/PRKCE/NAT1/PPARG/BCHE/HNF4A/RELA/DNMT3B	16
BP	GO:2000377	regulation of reactive oxygen species metabolic process	14/142	194/17913	4.55E-10	3.28E-08	1.73E-08	EGFR/AKR1C3/SYK/MAPK14/STAT3/ICAM1/PTGS2/F2/NFE2L2/AGTR1/HK2/TNF/XDH/BCL2	14
BP	GO:0003018	vascular process in circulatory system	13/142	161/17913	4.91E-10	3.47E-08	1.83E-08	EGFR/ECE1/ACE/ADORA2A/ICAM1/ADORA2B/PTGS2/KCNA5/ADRA2C/ADRA1A/AGTR1/HMGCR/CD38	13
BP	GO:0050708	regulation of protein secretion	20/142	456/17913	5.54E-10	3.84E-08	2.03E-08	EGFR/SYK/MAPK14/ACHE/ADORA2A/KCNA5/ADRA2C/MIF/PRKCA/PRKCE/HMGCR/PTPN22/TNF/IL2/CD38/PLA2G1B/PTGER4/HNF4A/GAPDH/NOS2	20
BP	GO:0071887	leukocyte apoptotic process	11/142	103/17913	5.62E-10	3.84E-08	2.03E-08	CASP3/AURKB/CCR5/CTSL/MIF/PIK3CB/LGALS3/ADAM17/BTK/IL2/PKN1	11
BP	GO:0007568	aging	17/142	318/17913	6.13E-10	4.11E-08	2.17E-08	SERPINE1/JUN/MAPK14/STAT3/ICAM1/GRM5/PTGS2/AURKB/ADRA1A/MIF/MAPK1/NFE2L2/MME/HMGCR/BCL2/MPO/RELA	17
BP	GO:0071496	cellular response to external stimulus	17/142	320/17913	6.74E-10	4.45E-08	2.35E-08	GBA/EGFR/AKR1C3/ALB/JUN/PIM1/ICAM1/ADORA2B/PTGS2/MAPK1/NFE2L2/HSPA5/CASP8/MAPK8/PPARG/PTGER4/BCL2	17
BP	GO:0051384	response to glucocorticoid	12/142	139/17913	1.09E-09	7.04E-08	3.71E-08	GBA/EGFR/DUSP1/CASP3/ICAM1/PTGS2/SSTR3/TNF/BCHE/BCL2/FLT3/DNMT3B	12
BP	GO:0009895	negative regulation of catabolic process	16/142	288/17913	1.16E-09	7.40E-08	3.90E-08	EGFR/MAPK14/STAT3/PIK3CA/MAPKAPK2/ADRA1A/MET/PABPC1/HMGCR/PTPN22/TNF/BCL2/MCL1/PIK3CG/RELA/NOS2	16
BP	GO:0051897	positive regulation of protein kinase B signaling	13/142	173/17913	1.19E-09	7.48E-08	3.95E-08	EGFR/LCK/ESR1/AKR1C3/ITGB1/F10/PIK3CA/MET/PIK3CB/FGF2/TNF/PIK3R1/PIK3CG	13
BP	GO:0070371	ERK1 and ERK2 cascade	16/142	289/17913	1.22E-09	7.53E-08	3.97E-08	EGFR/DUSP1/JUN/SYK/ICAM1/CCR1/ADRA1A/MIF/MAPK1/FGF2/PRKCA/HMGCR/PTPN22/TNF/PLA2G5/PTGER4	16
BP	GO:0043406	positive regulation of MAP kinase activity	15/142	250/17913	1.38E-09	8.38E-08	4.42E-08	EGFR/ERN1/SYK/MAPK14/ADORA2B/MAPKAPK2/MIF/MAPK1/PIK3CB/FGF2/TNF/PLA2G1B/FLT3/PKN1/PIK3CG	15
BP	GO:0002791	regulation of peptide secretion	20/142	483/17913	1.50E-09	8.95E-08	4.72E-08	EGFR/SYK/MAPK14/ACHE/ADORA2A/KCNA5/ADRA2C/MIF/PRKCA/PRKCE/HMGCR/PTPN22/TNF/IL2/CD38/PLA2G1B/PTGER4/HNF4A/GAPDH/NOS2	20
BP	GO:0009314	response to radiation	19/142	435/17913	1.66E-09	9.78E-08	5.16E-08	EGFR/BCL2L1/DUSP1/CASP3/ITGB1/MAPK14/PARP1/ICAM1/PTGS2/AURKB/HSPA5/MGMT/MME/HMGCR/MAPK8/BCL2/PIK3R1/RELA/DNMT3B	19
BP	GO:0034599	cellular response to oxidative stress	16/142	296/17913	1.73E-09	9.97E-08	5.26E-08	EGFR/AKR1C3/JUN/PARP1/MET/MAPK1/NFE2L2/MGMT/BTK/TNF/MAPK8/BCL2/MCL1/MPO/RELA/CTNNB1	16
BP	GO:0042113	B cell activation	14/142	215/17913	1.75E-09	9.97E-08	5.26E-08	CASP3/ITGB1/SYK/MIF/PRKCB/ADAM17/BTK/CASP8/IL2/CD38/BCL2/FLT3/PIK3R1/PKN1	14
BP	GO:0007204	positive regulation of cytosolic calcium ion concentration	15/142	255/17913	1.81E-09	1.02E-07	5.38E-08	LCK/ESR1/TGM2/F2/CCR1/CCR5/ADRA1A/FGF2/AGTR1/PRKCE/IL2/CD38/PLA2G1B/BCL2/PIK3CG	15
BP	GO:0050851	antigen receptor-mediated signaling pathway	14/142	224/17913	2.97E-09	1.65E-07	8.69E-08	LCK/SYK/PIK3CA/MAPK1/PIK3CB/LGALS3/PRKCB/BTK/PTPN22/CD38/BCL2/PDE4B/PIK3R1/RELA	14
BP	GO:0030168	platelet activation	12/142	152/17913	3.04E-09	1.66E-07	8.75E-08	LCK/SYK/PIK3CA/F2/ADRA2C/MAPK1/PIK3CB/PRKCA/PRKCB/PRKCE/PIK3R1/PIK3CG	12
BP	GO:0051222	positive regulation of protein transport	18/142	403/17913	3.26E-09	1.75E-07	9.26E-08	EGFR/SYK/MAPK14/ACHE/ADORA2A/PTGS2/GSK3B/MIF/MAPK1/PRKCE/PTPN22/TNF/IL2/CD38/PLA2G1B/PTGER4/GAPDH/PIK3R1	18
BP	GO:1901214	regulation of neuron death	16/142	313/17913	3.85E-09	2.04E-07	1.08E-07	GBA/BCL2L1/JUN/CASP3/STAT3/PARP1/ADORA2A/PIK3CA/GSK3B/CASP8/TNF/BCL2/MCL1/EGLN1/CTNNB1/NAE1	16
BP	GO:0051403	stress-activated MAPK cascade	15/142	271/17913	4.16E-09	2.18E-07	1.15E-07	EGFR/ERN1/DUSP1/SYK/MAPK14/ADORA2B/MAPKAPK2/MAPK1/HMGCR/PTPN22/TNF/XDH/MAPK8/PTGER4/PKN1	15
BP	GO:1901653	cellular response to peptide	17/142	364/17913	4.74E-09	2.45E-07	1.29E-07	CA2/STAT3/PARP1/ICAM1/GRM5/PIK3CA/NR4A1/GSK3B/NFE2L2/AGTR1/PRKCB/PTPN22/PPARG/PLA2G1B/YWHAG/PIK3R1/RELA	17
BP	GO:1903829	positive regulation of cellular protein localization	16/142	318/17913	4.83E-09	2.46E-07	1.30E-07	EGFR/ITGB1/MAPK14/PARP1/PTGS2/F2/GSK3B/MAPK1/LGALS3/PRKCE/CASP8/TNF/MAPK8/YWHAG/BCL2/PIK3R1	16
BP	GO:0006816	calcium ion transport	18/142	415/17913	5.16E-09	2.59E-07	1.37E-07	LCK/ADORA2A/ICAM1/PTGS2/F2/CCR1/CCR5/ADRA1A/LGALS3/FGF2/PRKCB/PRKCE/PLA2G1B/BCL2/PDE4B/MYLK/PIK3CG/CTNNB1	18
BP	GO:0033559	unsaturated fatty acid metabolic process	10/142	98/17913	5.51E-09	2.73E-07	1.44E-07	AKR1C3/CYP2C9/CYP2C19/PTGS1/CES2/PTGS2/ALOX5/MGLL/MIF/CBR1	10
BP	GO:0071902	positive regulation of protein serine/threonine kinase activity	16/142	322/17913	5.77E-09	2.81E-07	1.48E-07	EGFR/ERN1/SYK/MAPK14/ADORA2B/MAPKAPK2/MIF/MAPK1/PIK3CB/FGF2/ADAM17/TNF/PLA2G1B/FLT3/PKN1/PIK3CG	16
BP	GO:0032355	response to estradiol	11/142	128/17913	5.80E-09	2.81E-07	1.48E-07	EGFR/ESR1/DUSP1/CASP3/STAT3/PTGS2/SSTR3/CASP8/CD38/CTNNB1/DNMT3B	11
BP	GO:0031098	stress-activated protein kinase signaling cascade	15/142	278/17913	5.88E-09	2.81E-07	1.48E-07	EGFR/ERN1/DUSP1/SYK/MAPK14/ADORA2B/MAPKAPK2/MAPK1/HMGCR/PTPN22/TNF/XDH/MAPK8/PTGER4/PKN1	15
BP	GO:2000379	positive regulation of reactive oxygen species metabolic process	10/142	101/17913	7.40E-09	3.49E-07	1.84E-07	EGFR/AKR1C3/MAPK14/ICAM1/PTGS2/F2/NFE2L2/AGTR1/TNF/XDH	10
BP	GO:0051896	regulation of protein kinase B signaling	14/142	241/17913	7.61E-09	3.55E-07	1.87E-07	EGFR/LCK/ESR1/AKR1C3/ITGB1/F10/PIK3CA/MET/PIK3CB/FGF2/TNF/XDH/PIK3R1/PIK3CG	14
BP	GO:0048608	reproductive structure development	18/142	426/17913	7.75E-09	3.57E-07	1.88E-07	EGFR/ESR1/BCL2L1/AKR1C3/CASP3/HSD17B2/MAPK14/ICAM1/PTGS2/CTSB/MAPK1/HSPA5/MME/CASP8/PPARG/BCL2/EGLN1/CTNNB1	18
BP	GO:0033002	muscle cell proliferation	14/142	243/17913	8.45E-09	3.80E-07	2.01E-07	EGFR/ERN1/JUN/PIM1/MAPK14/STAT3/TGM2/PTGS2/MAPK1/FGF2/HMGCR/TNF/PPARG/CTNNB1	14
BP	GO:0071383	cellular response to steroid hormone stimulus	14/142	243/17913	8.45E-09	3.80E-07	2.01E-07	EGFR/ESR1/AKR1C3/PARP1/ICAM1/NR4A1/SSTR3/PADI2/PPARG/ESRRB/HNF4A/FLT3/CTNNB1/DNMT3B	14
BP	GO:0061458	reproductive system development	18/142	429/17913	8.64E-09	3.84E-07	2.03E-07	EGFR/ESR1/BCL2L1/AKR1C3/CASP3/HSD17B2/MAPK14/ICAM1/PTGS2/CTSB/MAPK1/HSPA5/MME/CASP8/PPARG/BCL2/EGLN1/CTNNB1	18
BP	GO:0023061	signal release	18/142	433/17913	9.98E-09	4.39E-07	2.31E-07	EGFR/ADORA2A/NAAA/ADORA2B/KCNA5/ADRA2C/GSK3B/ADRA1A/PRKCA/AGTR1/PRKCB/PRKCE/BTK/HMGCR/TNF/CD38/HNF4A/NOS2	18
BP	GO:0010038	response to metal ion	16/142	335/17913	1.01E-08	4.39E-07	2.32E-07	EGFR/CA2/AKR1C3/DUSP1/JUN/CASP3/PARP1/ICAM1/PTGS2/MAPK1/NFE2L2/HSPA5/CASP8/KCNMA1/MAPK8/BCL2	16
BP	GO:1901652	response to peptide	19/142	491/17913	1.20E-08	5.14E-07	2.71E-07	CA2/MAPK14/STAT3/PARP1/ICAM1/GRM5/PTGS2/PIK3CA/NR4A1/GSK3B/NFE2L2/AGTR1/PRKCB/PTPN22/PPARG/PLA2G1B/YWHAG/PIK3R1/RELA	19
BP	GO:0031668	cellular response to extracellular stimulus	14/142	251/17913	1.28E-08	5.42E-07	2.86E-07	GBA/AKR1C3/ALB/JUN/PIM1/ICAM1/ADORA2B/PTGS2/MAPK1/NFE2L2/HSPA5/MAPK8/PPARG/BCL2	14
BP	GO:0097191	extrinsic apoptotic signaling pathway	13/142	213/17913	1.49E-08	6.26E-07	3.30E-07	BCL2L1/SERPINE1/CASP3/ICAM1/GSK3B/LGALS3/CASP8/TNF/IL2/BCL2/MCL1/PIK3R1/RELA	13
BP	GO:0010518	positive regulation of phospholipase activity	8/142	57/17913	1.52E-08	6.33E-07	3.34E-07	EGFR/ESR1/SELE/ADRA1A/FGF2/AGTR1/PLA2G1B/PLA2G5	8
BP	GO:0002446	neutrophil mediated immunity	19/142	499/17913	1.55E-08	6.38E-07	3.37E-07	TTR/ACE/SYK/MAPK14/ALOX5/CTSS/F2/CTSB/MIF/MAPK1/LGALS3/ADAM17/MME/PADI2/VCP/PLA2G1B/MPO/PYGL/CXCR1	19
BP	GO:0001819	positive regulation of cytokine production	18/142	446/17913	1.57E-08	6.41E-07	3.38E-07	SERPINE1/SYK/MAPK14/STAT3/ADORA2B/PTGS2/MAPKAPK2/MIF/ADAM17/PTPN22/TNF/IL2/PTGER4/PDE4B/GAPDH/PIK3R1/RELA/CTNNB1	18
BP	GO:0018108	peptidyl-tyrosine phosphorylation	16/142	346/17913	1.59E-08	6.41E-07	3.38E-07	EGFR/LCK/ACE/SYK/STAT3/ICAM1/GRM5/ADRA1A/MET/MIF/PRKCE/ADAM17/BTK/TNF/IL2/FLT3	16
BP	GO:0050714	positive regulation of protein secretion	14/142	256/17913	1.64E-08	6.53E-07	3.44E-07	EGFR/SYK/MAPK14/ACHE/ADORA2A/MIF/PRKCE/PTPN22/TNF/IL2/CD38/PLA2G1B/PTGER4/GAPDH	14
BP	GO:0018212	peptidyl-tyrosine modification	16/142	349/17913	1.80E-08	7.09E-07	3.74E-07	EGFR/LCK/ACE/SYK/STAT3/ICAM1/GRM5/ADRA1A/MET/MIF/PRKCE/ADAM17/BTK/TNF/IL2/FLT3	16
BP	GO:0070838	divalent metal ion transport	18/142	454/17913	2.07E-08	8.07E-07	4.26E-07	LCK/ADORA2A/ICAM1/PTGS2/F2/CCR1/CCR5/ADRA1A/LGALS3/FGF2/PRKCB/PRKCE/PLA2G1B/BCL2/PDE4B/MYLK/PIK3CG/CTNNB1	18
BP	GO:0001776	leukocyte homeostasis	9/142	84/17913	2.13E-08	8.22E-07	4.34E-07	CASP3/MIF/PIK3CB/ADAM17/IL2/BCL2/PDE4B/FLT3/PKN1	9
BP	GO:0031669	cellular response to nutrient levels	13/142	220/17913	2.19E-08	8.37E-07	4.41E-07	GBA/AKR1C3/ALB/JUN/PIM1/ICAM1/PTGS2/MAPK1/NFE2L2/HSPA5/MAPK8/PPARG/BCL2	13
BP	GO:0072511	divalent inorganic cation transport	18/142	458/17913	2.37E-08	8.96E-07	4.72E-07	LCK/ADORA2A/ICAM1/PTGS2/F2/CCR1/CCR5/ADRA1A/LGALS3/FGF2/PRKCB/PRKCE/PLA2G1B/BCL2/PDE4B/MYLK/PIK3CG/CTNNB1	18
BP	GO:0000187	activation of MAPK activity	11/142	147/17913	2.48E-08	9.25E-07	4.88E-07	ERN1/SYK/MAPK14/ADORA2B/MAPKAPK2/MAPK1/PIK3CB/FGF2/TNF/PLA2G1B/PKN1	11
BP	GO:0071214	cellular response to abiotic stimulus	15/142	310/17913	2.53E-08	9.25E-07	4.88E-07	EGFR/BCL2L1/CASP3/MAPK14/PARP1/PTGS2/AURKB/HSPA5/MGMT/MME/CASP8/MAPK8/PTGER4/PIK3R1/MYLK	15
BP	GO:0104004	cellular response to environmental stimulus	15/142	310/17913	2.53E-08	9.25E-07	4.88E-07	EGFR/BCL2L1/CASP3/MAPK14/PARP1/PTGS2/AURKB/HSPA5/MGMT/MME/CASP8/MAPK8/PTGER4/PIK3R1/MYLK	15
BP	GO:0019369	arachidonic acid metabolic process	7/142	40/17913	2.54E-08	9.25E-07	4.88E-07	AKR1C3/CYP2C9/CYP2C19/PTGS1/PTGS2/MGLL/CBR1	7
BP	GO:2001234	negative regulation of apoptotic signaling pathway	13/142	223/17913	2.57E-08	9.27E-07	4.89E-07	BCL2L1/SERPINE1/ICAM1/PTGS2/MIF/NFE2L2/LGALS3/CASP8/TNF/BCL2/MCL1/RELA/CTNNB1	13
BP	GO:0001935	endothelial cell proliferation	12/142	185/17913	2.79E-08	9.96E-07	5.25E-07	ERN1/JUN/STAT3/NR4A1/PIK3CB/FGF2/PRKCA/AGTR1/ADAM17/TNF/XDH/PPARG	12
BP	GO:0043491	protein kinase B signaling	14/142	268/17913	2.92E-08	1.03E-06	5.45E-07	EGFR/LCK/ESR1/AKR1C3/ITGB1/F10/PIK3CA/MET/PIK3CB/FGF2/TNF/XDH/PIK3R1/PIK3CG	14
BP	GO:0070374	positive regulation of ERK1 and ERK2 cascade	12/142	186/17913	2.96E-08	1.04E-06	5.48E-07	EGFR/JUN/ICAM1/CCR1/ADRA1A/MIF/FGF2/PRKCA/HMGCR/PTPN22/TNF/PLA2G5	12
BP	GO:0010506	regulation of autophagy	15/142	314/17913	3.00E-08	1.04E-06	5.50E-07	GBA/ERN1/CASP3/STAT3/PIK3CA/GSK3B/ADRA1A/MET/PIK3CB/HK2/PTPN22/MAPK8/BCL2/GAPDH/MCL1	15
BP	GO:1903706	regulation of hemopoiesis	18/142	468/17913	3.29E-08	1.13E-06	5.98E-07	CA2/JUN/PIM1/ACE/SYK/MAPK14/STAT3/CCR1/NFE2L2/LGALS3/PRKCA/PRKCB/BTK/CASP8/TNF/IL2/PIK3R1/CTNNB1	18
BP	GO:0070372	regulation of ERK1 and ERK2 cascade	14/142	271/17913	3.36E-08	1.15E-06	6.04E-07	EGFR/DUSP1/JUN/SYK/ICAM1/CCR1/ADRA1A/MIF/FGF2/PRKCA/HMGCR/PTPN22/TNF/PLA2G5	14
BP	GO:0030522	intracellular receptor signaling pathway	14/142	272/17913	3.51E-08	1.19E-06	6.27E-07	ESR1/AKR1C3/PIM1/STAT3/PARP1/NR4A1/CASP8/PTPN22/PADI2/PPARG/ESRRB/XIAP/RELA/CTNNB1	14
BP	GO:0050729	positive regulation of inflammatory response	11/142	153/17913	3.76E-08	1.26E-06	6.64E-07	EGFR/SERPINE1/TGM2/ADORA2B/PTGS2/AGTR1/BTK/TNF/IL2/PTGER4/PIK3CG	11
BP	GO:1905477	positive regulation of protein localization to membrane	10/142	120/17913	3.94E-08	1.31E-06	6.90E-07	EGFR/ITGB1/LGALS3/PRKCE/CASP8/TNF/MAPK8/YWHAG/BCL2/PIK3R1	10
BP	GO:1901654	response to ketone	12/142	191/17913	3.97E-08	1.31E-06	6.91E-07	GBA/EGFR/BCL2L1/AKR1C3/DUSP1/PARP1/ICAM1/PRKCE/CD38/PPARG/RELA/DNMT3B	12
BP	GO:0002793	positive regulation of peptide secretion	14/142	275/17913	4.03E-08	1.32E-06	6.95E-07	EGFR/SYK/MAPK14/ACHE/ADORA2A/MIF/PRKCE/PTPN22/TNF/IL2/CD38/PLA2G1B/PTGER4/GAPDH	14
BP	GO:0097305	response to alcohol	13/142	232/17913	4.10E-08	1.33E-06	7.02E-07	BCL2L1/AKR1C3/STAT3/PARP1/ICAM1/CCR5/MGMT/PRKCE/CASP8/HMGCR/IL2/PPARG/CTNNB1	13
BP	GO:0046394	carboxylic acid biosynthetic process	17/142	426/17913	4.79E-08	1.54E-06	8.13E-07	LDHA/AKR1C3/CYP2C9/SYK/PTGS1/STAT3/PTGS2/ALOX5/MGLL/MIF/FOLH1/HK2/CBR1/PLA2G1B/PLA2G5/ESRRB/GAPDH	17
BP	GO:0016053	organic acid biosynthetic process	17/142	427/17913	4.96E-08	1.58E-06	8.31E-07	LDHA/AKR1C3/CYP2C9/SYK/PTGS1/STAT3/PTGS2/ALOX5/MGLL/MIF/FOLH1/HK2/CBR1/PLA2G1B/PLA2G5/ESRRB/GAPDH	17
BP	GO:0010517	regulation of phospholipase activity	8/142	66/17913	4.99E-08	1.58E-06	8.31E-07	EGFR/ESR1/SELE/ADRA1A/FGF2/AGTR1/PLA2G1B/PLA2G5	8
BP	GO:0051090	regulation of DNA-binding transcription factor activity	17/142	429/17913	5.31E-08	1.66E-06	8.77E-07	ESR1/JUN/PIM1/SYK/MAPK14/STAT3/ICAM1/MAPK1/PRKCB/BTK/TNF/MAPK8/PPARG/PLA2G1B/EGLN1/RELA/CTNNB1	17
BP	GO:0051402	neuron apoptotic process	13/142	238/17913	5.54E-08	1.72E-06	9.09E-07	BCL2L1/JUN/CASP3/PARP1/ADORA2A/PIK3CA/HSPA5/TNF/BCL2/GAPDH/MCL1/CTNNB1/NAE1	13
BP	GO:0002221	pattern recognition receptor signaling pathway	12/142	197/17913	5.59E-08	1.72E-06	9.09E-07	ESR1/CTSS/MAPKAPK2/CTSL/CTSB/PRKCE/BTK/CASP8/PTPN22/XIAP/PTPRS/RELA	12
BP	GO:0045907	positive regulation of vasoconstriction	6/142	27/17913	5.76E-08	1.75E-06	9.23E-07	EGFR/ICAM1/PTGS2/ADRA2C/ADRA1A/CD38	6
BP	GO:0001101	response to acid chemical	15/142	330/17913	5.77E-08	1.75E-06	9.23E-07	EGFR/BCL2L1/AKR1C3/DUSP1/CASP3/HSD17B2/ICAM1/PTGS2/MGMT/PRKCE/TNF/CD38/PPARG/BCHE/RELA	15
BP	GO:0002768	immune response-regulating cell surface receptor signaling pathway	17/142	434/17913	6.27E-08	1.89E-06	9.96E-07	LCK/JUN/SYK/PIK3CA/MAPK1/PIK3CB/LGALS3/PRKCB/PRKCE/BTK/PTPN22/CD38/MAPK8/BCL2/PDE4B/PIK3R1/RELA	17
BP	GO:0048511	rhythmic process	14/142	287/17913	6.86E-08	2.05E-06	1.08E-06	EGFR/ESR1/SERPINE1/JUN/CASP3/ADORA2A/TOP1/HCRTR2/GSK3B/HSPA5/MAPK8/PPARG/HNF4A/NOS2	14
BP	GO:1901570	fatty acid derivative biosynthetic process	9/142	96/17913	6.92E-08	2.05E-06	1.08E-06	AKR1C3/SYK/PTGS1/PTGS2/ALOX5/MIF/CBR1/PLA2G1B/PLA2G5	9
BP	GO:0051924	regulation of calcium ion transport	13/142	244/17913	7.42E-08	2.18E-06	1.15E-06	ADORA2A/ICAM1/PTGS2/F2/CCR1/LGALS3/PRKCE/PLA2G1B/BCL2/PDE4B/MYLK/PIK3CG/CTNNB1	13
BP	GO:0050730	regulation of peptidyl-tyrosine phosphorylation	13/142	245/17913	7.78E-08	2.27E-06	1.20E-06	EGFR/ACE/SYK/STAT3/ICAM1/GRM5/ADRA1A/MIF/PRKCE/ADAM17/TNF/IL2/FLT3	13
BP	GO:0060193	positive regulation of lipase activity	8/142	70/17913	7.98E-08	2.30E-06	1.21E-06	EGFR/ESR1/SELE/ADRA1A/FGF2/AGTR1/PLA2G1B/PLA2G5	8
BP	GO:0070482	response to oxygen levels	16/142	389/17913	8.09E-08	2.30E-06	1.21E-06	CASP3/ICAM1/PTGS2/KCNA5/NFE2L2/PRKCE/ADAM17/HK2/KCNMA1/MB/CD38/PPARG/BCL2/EGLN1/NOS2/DNMT3B	16
BP	GO:0090066	regulation of anatomical structure size	17/142	442/17913	8.16E-08	2.30E-06	1.21E-06	EGFR/ECE1/ACE/ADORA2A/ICAM1/ADORA2B/PTGS2/KCNA5/ADRA2C/GSK3B/ADRA1A/AGTR1/PRKCE/HMGCR/KCNMA1/CD38/PTPRS	17
BP	GO:0032943	mononuclear cell proliferation	13/142	246/17913	8.16E-08	2.30E-06	1.21E-06	CASP3/ACE/MIF/LGALS3/BTK/PTPN22/IL2/CD38/BCL2/FLT3/PKN1/PIK3CG/CTNNB1	13
BP	GO:0034614	cellular response to reactive oxygen species	11/142	165/17913	8.17E-08	2.30E-06	1.21E-06	EGFR/AKR1C3/JUN/MET/MAPK1/NFE2L2/BTK/TNF/MAPK8/MPO/RELA	11
BP	GO:0042110	T cell activation	17/142	443/17913	8.43E-08	2.35E-06	1.24E-06	LCK/CASP3/SYK/STAT3/ADORA2A/ICAM1/PIK3CA/LGALS3/ADAM17/CASP8/PTPN22/IL2/PTGER4/BCL2/PIK3R1/PIK3CG/CTNNB1	17
BP	GO:2001237	negative regulation of extrinsic apoptotic signaling pathway	9/142	100/17913	9.88E-08	2.74E-06	1.44E-06	BCL2L1/SERPINE1/ICAM1/LGALS3/CASP8/TNF/BCL2/MCL1/RELA	9
BP	GO:0002683	negative regulation of immune system process	17/142	451/17913	1.09E-07	2.99E-06	1.58E-06	DUSP1/CASP3/ADORA2A/MIF/NFE2L2/LGALS3/BTK/PTPN22/TNF/IL2/PADI2/PPARG/PTGER4/PIK3R1/PKN1/PTPRS/CTNNB1	17
BP	GO:0097529	myeloid leukocyte migration	11/142	170/17913	1.11E-07	3.03E-06	1.60E-06	SERPINE1/DUSP1/SYK/MAPK14/CCR1/MIF/LGALS3/PLA2G1B/PTGER4/PDE4B/PIK3CG	11
BP	GO:0046902	regulation of mitochondrial membrane permeability	8/142	74/17913	1.24E-07	3.36E-06	1.77E-06	BCL2L1/STAT3/GSK3B/HK2/CASP8/MAPK8/YWHAG/BCL2	8
BP	GO:0032147	activation of protein kinase activity	14/142	303/17913	1.34E-07	3.60E-06	1.90E-06	EGFR/ERN1/SYK/MAPK14/ADORA2B/PIK3CA/MAPKAPK2/ADRA2C/MAPK1/PIK3CB/FGF2/TNF/PLA2G1B/PKN1	14
BP	GO:0009411	response to UV	10/142	137/17913	1.39E-07	3.71E-06	1.96E-06	EGFR/CASP3/PARP1/PTGS2/AURKB/MME/MAPK8/BCL2/PIK3R1/RELA	10
BP	GO:0042594	response to starvation	11/142	174/17913	1.40E-07	3.73E-06	1.97E-06	GBA/AKR1C3/ALB/JUN/MAPK1/NFE2L2/SSTR3/HSPA5/MAPK8/PPARG/BCL2	11
BP	GO:0001666	response to hypoxia	15/142	354/17913	1.44E-07	3.79E-06	2.00E-06	CASP3/ICAM1/PTGS2/KCNA5/NFE2L2/PRKCE/ADAM17/HK2/KCNMA1/MB/CD38/BCL2/EGLN1/NOS2/DNMT3B	15
BP	GO:0033028	myeloid cell apoptotic process	6/142	32/17913	1.71E-07	4.45E-06	2.35E-06	CCR5/CTSL/MIF/PIK3CB/ADAM17/BCL2	6
BP	GO:0030099	myeloid cell differentiation	16/142	411/17913	1.71E-07	4.45E-06	2.35E-06	CA2/JUN/CASP3/MAPK14/STAT3/PARP1/CCR1/LGALS3/PRKCA/PRKCB/CASP8/MB/TNF/PPARG/PIK3R1/CTNNB1	16
BP	GO:0009914	hormone transport	14/142	311/17913	1.84E-07	4.76E-06	2.51E-06	EGFR/TTR/ADORA2A/KCNA5/ADRA2C/PRKCA/AGTR1/PRKCE/BTK/HMGCR/TNF/CD38/HNF4A/NOS2	14
BP	GO:0035690	cellular response to drug	15/142	362/17913	1.92E-07	4.91E-06	2.59E-06	EGFR/ICAM1/PTGS2/MET/MAPK1/NFE2L2/HSPA5/PRKCE/PTPN22/TNF/PDE4B/RELA/NOS2/CTNNB1/DNMT3B	15
BP	GO:0050853	B cell receptor signaling pathway	7/142	53/17913	1.93E-07	4.91E-06	2.59E-06	SYK/MAPK1/PRKCB/BTK/PTPN22/CD38/BCL2	7
BP	GO:0048871	multicellular organismal homeostasis	17/142	472/17913	2.08E-07	5.26E-06	2.78E-06	GBA/EGFR/CA2/ALB/SYK/ACHE/STAT3/PTGS2/PIK3CA/MET/PRKCA/ADAM17/TNF/CD38/ESRRB/BCL2/CTNNB1	17
BP	GO:1905475	regulation of protein localization to membrane	11/142	181/17913	2.09E-07	5.27E-06	2.78E-06	EGFR/BCL2L1/ITGB1/LGALS3/PRKCE/CASP8/TNF/MAPK8/YWHAG/BCL2/PIK3R1	11
BP	GO:0036293	response to decreased oxygen levels	15/142	365/17913	2.13E-07	5.33E-06	2.81E-06	CASP3/ICAM1/PTGS2/KCNA5/NFE2L2/PRKCE/ADAM17/HK2/KCNMA1/MB/CD38/BCL2/EGLN1/NOS2/DNMT3B	15
BP	GO:1903708	positive regulation of hemopoiesis	11/142	182/17913	2.21E-07	5.49E-06	2.90E-06	CA2/JUN/SYK/MAPK14/STAT3/CCR1/PRKCA/BTK/CASP8/TNF/IL2	11
BP	GO:0050806	positive regulation of synaptic transmission	10/142	145/17913	2.36E-07	5.83E-06	3.07E-06	EGFR/CA2/ADORA2A/PTGS2/GSK3B/ADRA1A/MAPK1/PRKCE/MME/TNF	10
BP	GO:0070661	leukocyte proliferation	13/142	270/17913	2.40E-07	5.88E-06	3.10E-06	CASP3/ACE/MIF/LGALS3/BTK/PTPN22/IL2/CD38/BCL2/FLT3/PKN1/PIK3CG/CTNNB1	13
BP	GO:0072330	monocarboxylic acid biosynthetic process	14/142	318/17913	2.42E-07	5.88E-06	3.10E-06	LDHA/AKR1C3/CYP2C9/PTGS1/STAT3/PTGS2/ALOX5/MGLL/MIF/HK2/CBR1/PLA2G1B/ESRRB/GAPDH	14
BP	GO:0050731	positive regulation of peptidyl-tyrosine phosphorylation	11/142	184/17913	2.47E-07	5.98E-06	3.15E-06	ACE/SYK/STAT3/ICAM1/GRM5/ADRA1A/MIF/ADAM17/TNF/IL2/FLT3	11
BP	GO:0031663	lipopolysaccharide-mediated signaling pathway	7/142	55/17913	2.50E-07	6.02E-06	3.18E-06	MAPK14/MIF/MAPK1/PRKCA/PRKCE/PTPN22/TNF	7
BP	GO:0002224	toll-like receptor signaling pathway	10/142	147/17913	2.69E-07	6.39E-06	3.37E-06	ESR1/CTSS/MAPKAPK2/CTSL/CTSB/PRKCE/BTK/CASP8/PTPN22/PTPRS	10
BP	GO:0050673	epithelial cell proliferation	16/142	425/17913	2.69E-07	6.39E-06	3.37E-06	EGFR/ESR1/ERN1/JUN/STAT3/NR4A1/MAPK1/PIK3CB/FGF2/PRKCA/AGTR1/ADAM17/TNF/XDH/PPARG/CTNNB1	16
BP	GO:0002685	regulation of leukocyte migration	11/142	186/17913	2.76E-07	6.48E-06	3.42E-06	SERPINE1/DUSP1/MAPK14/ICAM1/CCR1/MIF/LGALS3/ADAM17/TNF/PADI2/PTGER4	11
BP	GO:0006970	response to osmotic stress	8/142	82/17913	2.78E-07	6.48E-06	3.42E-06	EGFR/CASP3/ABCB1/PTGS2/KCNMA1/TNF/PKN1/MYLK	8
BP	GO:2000106	regulation of leukocyte apoptotic process	8/142	82/17913	2.78E-07	6.48E-06	3.42E-06	AURKB/CCR5/MIF/PIK3CB/LGALS3/ADAM17/BTK/IL2	8
BP	GO:0008625	extrinsic apoptotic signaling pathway via death domain receptors	8/142	83/17913	3.06E-07	7.08E-06	3.74E-06	BCL2L1/SERPINE1/ICAM1/LGALS3/CASP8/TNF/BCL2/PIK3R1	8
BP	GO:0030888	regulation of B cell proliferation	7/142	57/17913	3.22E-07	7.42E-06	3.91E-06	CASP3/MIF/BTK/IL2/CD38/BCL2/PKN1	7
BP	GO:0090559	regulation of membrane permeability	8/142	84/17913	3.36E-07	7.68E-06	4.05E-06	BCL2L1/STAT3/GSK3B/HK2/CASP8/MAPK8/YWHAG/BCL2	8
BP	GO:0001890	placenta development	10/142	151/17913	3.45E-07	7.85E-06	4.14E-06	EGFR/HSD17B2/MAPK14/PTGS2/CTSB/MAPK1/MME/CASP8/PPARG/EGLN1	10
BP	GO:0007159	leukocyte cell-cell adhesion	14/142	328/17913	3.52E-07	7.95E-06	4.19E-06	LCK/CASP3/ITGB1/SELE/SYK/ADORA2A/ICAM1/PIK3CA/LGALS3/PTPN22/TNF/IL2/PIK3R1/RELA	14
BP	GO:1903532	positive regulation of secretion by cell	15/142	381/17913	3.69E-07	8.30E-06	4.38E-06	EGFR/SYK/MAPK14/ACHE/ADORA2A/ADORA2B/MIF/PRKCE/PTPN22/TNF/IL2/CD38/PLA2G1B/PTGER4/GAPDH	15
BP	GO:0002694	regulation of leukocyte activation	17/142	492/17913	3.73E-07	8.33E-06	4.39E-06	LCK/CASP3/SYK/ADORA2A/ADORA2B/PIK3CA/MIF/LGALS3/BTK/PTPN22/TNF/IL2/CD38/BCL2/PIK3R1/PKN1/CTNNB1	17
BP	GO:0014066	regulation of phosphatidylinositol 3-kinase signaling	9/142	117/17913	3.83E-07	8.51E-06	4.49E-06	EGFR/PIK3CA/F2/MAPK1/PIK3CB/TNF/FLT3/PIK3R1/PIK3CG	9
BP	GO:0034612	response to tumor necrosis factor	13/142	284/17913	4.27E-07	9.44E-06	4.98E-06	GBA/CASP3/SELE/SYK/MAPK14/ICAM1/PTGS2/MAPK1/NFE2L2/ADAM17/CASP8/TNF/RELA	13
BP	GO:0048872	homeostasis of number of cells	12/142	241/17913	4.98E-07	1.09E-05	5.77E-06	CASP3/MAPK14/STAT3/MIF/PIK3CB/ADAM17/MB/IL2/BCL2/PDE4B/FLT3/PKN1	12
BP	GO:0006631	fatty acid metabolic process	14/142	339/17913	5.23E-07	1.14E-05	6.03E-06	AKR1C3/CYP2C9/CYP2C19/MAPK14/PTGS1/CES2/NAAA/PTGS2/ALOX5/MGLL/MIF/PPARG/CBR1/PLA2G1B	14
BP	GO:0046651	lymphocyte proliferation	12/142	244/17913	5.68E-07	1.23E-05	6.49E-06	CASP3/MIF/LGALS3/BTK/PTPN22/IL2/CD38/BCL2/FLT3/PKN1/PIK3CG/CTNNB1	12
BP	GO:0009612	response to mechanical stimulus	11/142	200/17913	5.69E-07	1.23E-05	6.49E-06	EGFR/JUN/MAPK14/PTGS2/KCNA5/CASP8/MAPK8/PPARG/PTGER4/MPO/RELA	11
BP	GO:0045639	positive regulation of myeloid cell differentiation	8/142	90/17913	5.73E-07	1.23E-05	6.49E-06	CA2/JUN/MAPK14/STAT3/CCR1/PRKCA/CASP8/TNF	8
BP	GO:0038034	signal transduction in absence of ligand	7/142	62/17913	5.80E-07	1.23E-05	6.49E-06	BCL2L1/CASP3/GSK3B/TNF/IL2/BCL2/MCL1	7
BP	GO:0097192	extrinsic apoptotic signaling pathway in absence of ligand	7/142	62/17913	5.80E-07	1.23E-05	6.49E-06	BCL2L1/CASP3/GSK3B/TNF/IL2/BCL2/MCL1	7
BP	GO:1903522	regulation of blood circulation	13/142	292/17913	5.85E-07	1.24E-05	6.52E-06	EGFR/ECE1/ACE/ICAM1/PTGS2/KCNA5/ADRA2C/ADRA1A/AGTR1/IL2/CD38/PDE4B/PIK3CG	13
BP	GO:0002573	myeloid leukocyte differentiation	11/142	201/17913	5.98E-07	1.25E-05	6.59E-06	CA2/JUN/MAPK14/PARP1/CCR1/PRKCA/CASP8/TNF/PPARG/PIK3R1/CTNNB1	11
BP	GO:0007623	circadian rhythm	11/142	201/17913	5.98E-07	1.25E-05	6.59E-06	EGFR/SERPINE1/JUN/ADORA2A/TOP1/HCRTR2/GSK3B/MAPK8/PPARG/HNF4A/NOS2	11
BP	GO:0002429	immune response-activating cell surface receptor signaling pathway	15/142	399/17913	6.62E-07	1.38E-05	7.26E-06	LCK/SYK/PIK3CA/MAPK1/PIK3CB/LGALS3/PRKCB/PRKCE/BTK/PTPN22/CD38/BCL2/PDE4B/PIK3R1/RELA	15
BP	GO:0051249	regulation of lymphocyte activation	15/142	401/17913	7.05E-07	1.46E-05	7.69E-06	LCK/CASP3/SYK/ADORA2A/PIK3CA/MIF/LGALS3/BTK/PTPN22/IL2/CD38/BCL2/PIK3R1/PKN1/CTNNB1	15
BP	GO:0071375	cellular response to peptide hormone stimulus	13/142	297/17913	7.09E-07	1.46E-05	7.69E-06	CA2/STAT3/PARP1/PIK3CA/NR4A1/NFE2L2/AGTR1/PRKCB/PPARG/PLA2G1B/YWHAG/PIK3R1/RELA	13
BP	GO:0045637	regulation of myeloid cell differentiation	12/142	250/17913	7.35E-07	1.49E-05	7.85E-06	CA2/JUN/MAPK14/STAT3/CCR1/LGALS3/PRKCA/PRKCB/CASP8/TNF/PIK3R1/CTNNB1	12
BP	GO:0002758	innate immune response-activating signal transduction	13/142	298/17913	7.36E-07	1.49E-05	7.85E-06	ESR1/SYK/CTSS/MAPKAPK2/CTSL/CTSB/PRKCE/BTK/CASP8/PTPN22/XIAP/PTPRS/RELA	13
BP	GO:1901216	positive regulation of neuron death	8/142	93/17913	7.39E-07	1.49E-05	7.85E-06	JUN/CASP3/PARP1/GSK3B/CASP8/TNF/MCL1/CTNNB1	8
BP	GO:0071466	cellular response to xenobiotic stimulus	10/142	164/17913	7.40E-07	1.49E-05	7.85E-06	EGFR/CYP2C9/CYP2C19/PTGS1/CES2/ICAM1/NAT1/BCHE/HNF4A/DNMT3B	10
BP	GO:0043434	response to peptide hormone	15/142	404/17913	7.74E-07	1.55E-05	8.18E-06	CA2/STAT3/PARP1/ICAM1/PTGS2/PIK3CA/NR4A1/NFE2L2/AGTR1/PRKCB/PPARG/PLA2G1B/YWHAG/PIK3R1/RELA	15
BP	GO:0006692	prostanoid metabolic process	6/142	41/17913	7.99E-07	1.57E-05	8.28E-06	AKR1C3/PTGS1/CES2/PTGS2/MIF/CBR1	6
BP	GO:0006693	prostaglandin metabolic process	6/142	41/17913	7.99E-07	1.57E-05	8.28E-06	AKR1C3/PTGS1/CES2/PTGS2/MIF/CBR1	6
BP	GO:0001676	long-chain fatty acid metabolic process	8/142	94/17913	8.02E-07	1.57E-05	8.28E-06	AKR1C3/CYP2C9/CYP2C19/PTGS1/PTGS2/ALOX5/MGLL/CBR1	8
BP	GO:0060191	regulation of lipase activity	8/142	94/17913	8.02E-07	1.57E-05	8.28E-06	EGFR/ESR1/SELE/ADRA1A/FGF2/AGTR1/PLA2G1B/PLA2G5	8
BP	GO:0035924	cellular response to vascular endothelial growth factor stimulus	7/142	65/17913	8.04E-07	1.57E-05	8.28E-06	ERN1/MAPK14/NR4A1/MAPKAPK2/XDH/FLT3/RELA	7
BP	GO:0046879	hormone secretion	13/142	301/17913	8.24E-07	1.60E-05	8.44E-06	EGFR/ADORA2A/KCNA5/ADRA2C/PRKCA/AGTR1/PRKCE/BTK/HMGCR/TNF/CD38/HNF4A/NOS2	13
BP	GO:0046883	regulation of hormone secretion	12/142	254/17913	8.69E-07	1.67E-05	8.82E-06	EGFR/ADORA2A/KCNA5/ADRA2C/PRKCA/AGTR1/PRKCE/HMGCR/TNF/CD38/HNF4A/NOS2	12
BP	GO:0033273	response to vitamin	8/142	95/17913	8.70E-07	1.67E-05	8.82E-06	EGFR/PIM1/PTGS2/MGMT/PPARG/BCHE/RELA/DNMT3B	8
BP	GO:0001783	B cell apoptotic process	5/142	23/17913	8.75E-07	1.67E-05	8.82E-06	AURKB/MIF/BTK/IL2/PKN1	5
BP	GO:0051047	positive regulation of secretion	15/142	409/17913	9.03E-07	1.72E-05	9.06E-06	EGFR/SYK/MAPK14/ACHE/ADORA2A/ADORA2B/MIF/PRKCE/PTPN22/TNF/IL2/CD38/PLA2G1B/PTGER4/GAPDH	15
BP	GO:0043523	regulation of neuron apoptotic process	11/142	210/17913	9.23E-07	1.75E-05	9.21E-06	BCL2L1/JUN/CASP3/PARP1/ADORA2A/PIK3CA/TNF/BCL2/MCL1/CTNNB1/NAE1	11
BP	GO:0001936	regulation of endothelial cell proliferation	10/142	170/17913	1.03E-06	1.93E-05	1.02E-05	JUN/STAT3/NR4A1/FGF2/PRKCA/AGTR1/ADAM17/TNF/XDH/PPARG	10
BP	GO:0009416	response to light stimulus	13/142	307/17913	1.03E-06	1.93E-05	1.02E-05	EGFR/DUSP1/CASP3/ITGB1/PARP1/PTGS2/AURKB/MME/HMGCR/MAPK8/BCL2/PIK3R1/RELA	13
BP	GO:0006914	autophagy	16/142	471/17913	1.05E-06	1.95E-05	1.03E-05	GBA/ERN1/CASP3/STAT3/PIK3CA/GSK3B/ADRA1A/MET/PIK3CB/HK2/PTPN22/MAPK8/VCP/BCL2/GAPDH/MCL1	16
BP	GO:0061919	process utilizing autophagic mechanism	16/142	471/17913	1.05E-06	1.95E-05	1.03E-05	GBA/ERN1/CASP3/STAT3/PIK3CA/GSK3B/ADRA1A/MET/PIK3CB/HK2/PTPN22/MAPK8/VCP/BCL2/GAPDH/MCL1	16
BP	GO:0048660	regulation of smooth muscle cell proliferation	10/142	172/17913	1.14E-06	2.11E-05	1.11E-05	EGFR/ERN1/JUN/TGM2/PTGS2/FGF2/HMGCR/TNF/PPARG/CTNNB1	10
BP	GO:0042445	hormone metabolic process	11/142	215/17913	1.16E-06	2.14E-05	1.13E-05	ESR1/ECE1/TTR/AKR1C3/AKR1B10/HSD17B2/ACE/ACHE/HSD11B1/MME/TNF	11
BP	GO:0019371	cyclooxygenase pathway	4/142	11/17913	1.20E-06	2.19E-05	1.15E-05	AKR1C3/PTGS1/PTGS2/CBR1	4
BP	GO:1903034	regulation of response to wounding	10/142	173/17913	1.21E-06	2.20E-05	1.16E-05	SERPINE1/SYK/F2/NFE2L2/FGF2/PRKCA/PRKCE/HMGCR/MYLK/PTPRS	10
BP	GO:0010959	regulation of metal ion transport	14/142	365/17913	1.26E-06	2.28E-05	1.20E-05	ADORA2A/ICAM1/PTGS2/KCNA5/F2/CCR1/LGALS3/PRKCE/PLA2G1B/BCL2/PDE4B/MYLK/PIK3CG/CTNNB1	14
BP	GO:0048659	smooth muscle cell proliferation	10/142	174/17913	1.27E-06	2.29E-05	1.21E-05	EGFR/ERN1/JUN/TGM2/PTGS2/FGF2/HMGCR/TNF/PPARG/CTNNB1	10
BP	GO:0009267	cellular response to starvation	9/142	136/17913	1.37E-06	2.45E-05	1.29E-05	GBA/AKR1C3/ALB/JUN/MAPK1/NFE2L2/HSPA5/MAPK8/BCL2	9
BP	GO:0048661	positive regulation of smooth muscle cell proliferation	8/142	101/17913	1.39E-06	2.48E-05	1.31E-05	EGFR/ERN1/JUN/TGM2/PTGS2/FGF2/HMGCR/TNF	8
BP	GO:0071675	regulation of mononuclear cell migration	6/142	45/17913	1.41E-06	2.51E-05	1.32E-05	SERPINE1/DUSP1/MAPK14/CCR1/LGALS3/TNF	6
BP	GO:0042100	B cell proliferation	7/142	71/17913	1.48E-06	2.61E-05	1.38E-05	CASP3/MIF/BTK/IL2/CD38/BCL2/PKN1	7
BP	GO:0014065	phosphatidylinositol 3-kinase signaling	9/142	138/17913	1.54E-06	2.72E-05	1.44E-05	EGFR/PIK3CA/F2/MAPK1/PIK3CB/TNF/FLT3/PIK3R1/PIK3CG	9
BP	GO:0002218	activation of innate immune response	13/142	319/17913	1.58E-06	2.76E-05	1.46E-05	ESR1/SYK/CTSS/MAPKAPK2/CTSL/CTSB/PRKCE/BTK/CASP8/PTPN22/XIAP/PTPRS/RELA	13
BP	GO:0002532	production of molecular mediator involved in inflammatory response	7/142	72/17913	1.63E-06	2.84E-05	1.50E-05	SERPINE1/SYK/MAPK14/ALOX5/F2/BTK/NOS2	7
BP	GO:0001505	regulation of neurotransmitter levels	13/142	321/17913	1.69E-06	2.94E-05	1.55E-05	ACHE/ADORA2A/ICAM1/NAAA/ADORA2B/PTGS2/GSK3B/ADRA1A/MAOA/PRKCB/TNF/BCHE/NOS2	13
BP	GO:0032230	positive regulation of synaptic transmission, GABAergic	4/142	12/17913	1.78E-06	3.09E-05	1.63E-05	CA2/ADORA2A/ADRA1A/PRKCE	4
BP	GO:0030098	lymphocyte differentiation	13/142	325/17913	1.94E-06	3.34E-05	1.76E-05	LCK/ITGB1/SYK/STAT3/ADAM17/BTK/PTPN22/IL2/PTGER4/BCL2/FLT3/PIK3R1/CTNNB1	13
BP	GO:0061041	regulation of wound healing	9/142	143/17913	2.08E-06	3.54E-05	1.87E-05	SERPINE1/SYK/F2/NFE2L2/FGF2/PRKCA/PRKCE/HMGCR/MYLK	9
BP	GO:1902107	positive regulation of leukocyte differentiation	9/142	143/17913	2.08E-06	3.54E-05	1.87E-05	CA2/JUN/SYK/CCR1/PRKCA/BTK/CASP8/TNF/IL2	9
BP	GO:1990748	cellular detoxification	8/142	107/17913	2.15E-06	3.66E-05	1.93E-05	ALB/AKR1B10/PTGS1/PTGS2/NFE2L2/TNF/ABCG2/MPO	8
BP	GO:0006633	fatty acid biosynthetic process	9/142	144/17913	2.20E-06	3.69E-05	1.95E-05	AKR1C3/CYP2C9/PTGS1/PTGS2/ALOX5/MGLL/MIF/CBR1/PLA2G1B	9
BP	GO:0010212	response to ionizing radiation	9/142	144/17913	2.20E-06	3.69E-05	1.95E-05	BCL2L1/CASP3/MAPK14/PARP1/ICAM1/HSPA5/MGMT/BCL2/DNMT3B	9
BP	GO:0042542	response to hydrogen peroxide	9/142	144/17913	2.20E-06	3.69E-05	1.95E-05	DUSP1/JUN/CASP3/KCNA5/MET/NFE2L2/MB/BCL2/RELA	9
BP	GO:0014074	response to purine-containing compound	9/142	145/17913	2.33E-06	3.89E-05	2.05E-05	DUSP1/ADORA2A/PTGS2/HSPA5/PPARG/PLA2G5/PIK3CG/RELA/DNMT3B	9
BP	GO:0001516	prostaglandin biosynthetic process	5/142	28/17913	2.48E-06	4.06E-05	2.14E-05	AKR1C3/PTGS1/PTGS2/MIF/CBR1	5
BP	GO:0033032	regulation of myeloid cell apoptotic process	5/142	28/17913	2.48E-06	4.06E-05	2.14E-05	CCR5/MIF/PIK3CB/ADAM17/BCL2	5
BP	GO:0046457	prostanoid biosynthetic process	5/142	28/17913	2.48E-06	4.06E-05	2.14E-05	AKR1C3/PTGS1/PTGS2/MIF/CBR1	5
BP	GO:1990776	response to angiotensin	5/142	28/17913	2.48E-06	4.06E-05	2.14E-05	CA2/PTGS2/NFE2L2/AGTR1/RELA	5
BP	GO:0050864	regulation of B cell activation	8/142	110/17913	2.65E-06	4.32E-05	2.28E-05	CASP3/SYK/MIF/BTK/IL2/CD38/BCL2/PKN1	8
BP	GO:0022407	regulation of cell-cell adhesion	14/142	389/17913	2.65E-06	4.32E-05	2.28E-05	LCK/CASP3/SYK/MAPK14/ADORA2A/ICAM1/PIK3CA/LGALS3/PRKCA/PTPN22/TNF/IL2/PIK3R1/RELA	14
BP	GO:0010827	regulation of glucose transmembrane transport	7/142	78/17913	2.80E-06	4.54E-05	2.39E-05	MAPK14/NFE2L2/PRKCB/HK2/TNF/PLA2G1B/PIK3R1	7
BP	GO:0098754	detoxification	8/142	113/17913	3.25E-06	5.23E-05	2.76E-05	ALB/AKR1B10/PTGS1/PTGS2/NFE2L2/TNF/ABCG2/MPO	8
BP	GO:2001236	regulation of extrinsic apoptotic signaling pathway	9/142	151/17913	3.26E-06	5.23E-05	2.76E-05	BCL2L1/SERPINE1/ICAM1/LGALS3/CASP8/TNF/BCL2/MCL1/RELA	9
BP	GO:0052547	regulation of peptidase activity	14/142	398/17913	3.46E-06	5.53E-05	2.92E-05	LCK/SERPINE1/MAPK14/STAT3/ADORA2A/PTGS2/MGMT/CASP8/TNF/XDH/VCP/PPARG/XIAP/GAPDH	14
BP	GO:0032102	negative regulation of response to external stimulus	13/142	343/17913	3.50E-06	5.58E-05	2.95E-05	GBA/SERPINE1/DUSP1/ADORA2A/F2/MIF/FGF2/HMGCR/IL2/PADI2/PPARG/PTGER4/PTPRS	13
BP	GO:0097237	cellular response to toxic substance	11/142	241/17913	3.53E-06	5.59E-05	2.95E-05	ALB/AKR1B10/PTGS1/PTGS2/MET/NFE2L2/PRKCE/TNF/ABCG2/MPO/RELA	11
BP	GO:0014068	positive regulation of phosphatidylinositol 3-kinase signaling	7/142	81/17913	3.61E-06	5.71E-05	3.01E-05	PIK3CA/F2/PIK3CB/TNF/FLT3/PIK3R1/PIK3CG	7
BP	GO:0043281	regulation of cysteine-type endopeptidase activity involved in apoptotic process	10/142	196/17913	3.72E-06	5.85E-05	3.08E-05	LCK/ADORA2A/PTGS2/MGMT/CASP8/TNF/XDH/VCP/PPARG/XIAP	10
BP	GO:0019216	regulation of lipid metabolic process	14/142	402/17913	3.88E-06	6.08E-05	3.21E-05	AKR1C3/PTGS2/F2/FGF2/FDFT1/AGTR1/PRKCE/HMGCR/TNF/PPARG/HNF4A/FLT3/PIK3R1/PIK3CG	14
BP	GO:0031330	negative regulation of cellular catabolic process	11/142	244/17913	3.97E-06	6.20E-05	3.27E-05	MAPK14/STAT3/PIK3CA/MAPKAPK2/ADRA1A/MET/PABPC1/PTPN22/BCL2/MCL1/PIK3CG	11
BP	GO:1903037	regulation of leukocyte cell-cell adhesion	12/142	295/17913	4.12E-06	6.40E-05	3.38E-05	LCK/CASP3/SYK/ADORA2A/ICAM1/PIK3CA/LGALS3/PTPN22/TNF/IL2/PIK3R1/RELA	12
BP	GO:0006691	leukotriene metabolic process	5/142	31/17913	4.20E-06	6.41E-05	3.38E-05	SYK/ALOX5/MAPKAPK2/PLA2G1B/PLA2G5	5
BP	GO:0002763	positive regulation of myeloid leukocyte differentiation	6/142	54/17913	4.22E-06	6.41E-05	3.38E-05	CA2/JUN/CCR1/PRKCA/CASP8/TNF	6
BP	GO:0006636	unsaturated fatty acid biosynthetic process	6/142	54/17913	4.22E-06	6.41E-05	3.38E-05	AKR1C3/PTGS1/PTGS2/ALOX5/MIF/CBR1	6
BP	GO:1903078	positive regulation of protein localization to plasma membrane	6/142	54/17913	4.22E-06	6.41E-05	3.38E-05	EGFR/ITGB1/LGALS3/PRKCE/TNF/PIK3R1	6
BP	GO:0002761	regulation of myeloid leukocyte differentiation	8/142	117/17913	4.22E-06	6.41E-05	3.38E-05	CA2/JUN/CCR1/PRKCA/CASP8/TNF/PIK3R1/CTNNB1	8
BP	GO:0050670	regulation of lymphocyte proliferation	10/142	199/17913	4.26E-06	6.41E-05	3.38E-05	CASP3/MIF/LGALS3/BTK/PTPN22/IL2/CD38/BCL2/PKN1/CTNNB1	10
BP	GO:0090276	regulation of peptide hormone secretion	10/142	199/17913	4.26E-06	6.41E-05	3.38E-05	EGFR/KCNA5/ADRA2C/PRKCA/PRKCE/HMGCR/TNF/CD38/HNF4A/NOS2	10
BP	GO:0010507	negative regulation of autophagy	7/142	83/17913	4.26E-06	6.41E-05	3.38E-05	STAT3/PIK3CA/ADRA1A/MET/PTPN22/BCL2/MCL1	7
BP	GO:0032944	regulation of mononuclear cell proliferation	10/142	200/17913	4.45E-06	6.67E-05	3.52E-05	CASP3/MIF/LGALS3/BTK/PTPN22/IL2/CD38/BCL2/PKN1/CTNNB1	10
BP	GO:0008637	apoptotic mitochondrial changes	8/142	119/17913	4.78E-06	7.14E-05	3.77E-05	BCL2L1/JUN/GSK3B/HK2/CASP8/MAPK8/YWHAG/BCL2	8
BP	GO:0010631	epithelial cell migration	13/142	354/17913	4.94E-06	7.33E-05	3.86E-05	JUN/ITGB1/PTGS2/PIK3CA/NR4A1/MET/NFE2L2/FGF2/PRKCA/PRKCE/ADAM17/PPARG/PKN1	13
BP	GO:0071276	cellular response to cadmium ion	5/142	32/17913	4.94E-06	7.33E-05	3.86E-05	EGFR/AKR1C3/JUN/MAPK1/MAPK8	5
BP	GO:0045844	positive regulation of striated muscle tissue development	7/142	85/17913	5.00E-06	7.35E-05	3.88E-05	PIM1/MAPK14/MAPK1/FGF2/HMGCR/BCL2/CTNNB1	7
BP	GO:0048636	positive regulation of muscle organ development	7/142	85/17913	5.00E-06	7.35E-05	3.88E-05	PIM1/MAPK14/MAPK1/FGF2/HMGCR/BCL2/CTNNB1	7
BP	GO:0045766	positive regulation of angiogenesis	10/142	203/17913	5.08E-06	7.44E-05	3.92E-05	SERPINE1/ITGB1/STAT3/PTGS2/NFE2L2/FGF2/PRKCA/AGTR1/PRKCB/HK2	10
BP	GO:0048015	phosphatidylinositol-mediated signaling	9/142	160/17913	5.24E-06	7.64E-05	4.03E-05	EGFR/PIK3CA/F2/MAPK1/PIK3CB/TNF/FLT3/PIK3R1/PIK3CG	9
BP	GO:0048145	regulation of fibroblast proliferation	7/142	86/17913	5.41E-06	7.81E-05	4.12E-05	EGFR/ESR1/JUN/MIF/PPARG/PLA2G1B/CTNNB1	7
BP	GO:1901863	positive regulation of muscle tissue development	7/142	86/17913	5.41E-06	7.81E-05	4.12E-05	PIM1/MAPK14/MAPK1/FGF2/HMGCR/BCL2/CTNNB1	7
BP	GO:0090132	epithelium migration	13/142	357/17913	5.41E-06	7.81E-05	4.12E-05	JUN/ITGB1/PTGS2/PIK3CA/NR4A1/MET/NFE2L2/FGF2/PRKCA/PRKCE/ADAM17/PPARG/PKN1	13
BP	GO:0007006	mitochondrial membrane organization	8/142	122/17913	5.76E-06	8.28E-05	4.37E-05	BCL2L1/STAT3/GSK3B/HK2/CASP8/MAPK8/YWHAG/BCL2	8
BP	GO:0045453	bone resorption	6/142	57/17913	5.81E-06	8.32E-05	4.39E-05	EGFR/CA2/SYK/PRKCA/CD38/CTNNB1	6
BP	GO:0048144	fibroblast proliferation	7/142	87/17913	5.84E-06	8.33E-05	4.39E-05	EGFR/ESR1/JUN/MIF/PPARG/PLA2G1B/CTNNB1	7
BP	GO:0048017	inositol lipid-mediated signaling	9/142	163/17913	6.10E-06	8.66E-05	4.57E-05	EGFR/PIK3CA/F2/MAPK1/PIK3CB/TNF/FLT3/PIK3R1/PIK3CG	9
BP	GO:0045780	positive regulation of bone resorption	4/142	16/17913	6.40E-06	9.02E-05	4.76E-05	EGFR/CA2/SYK/PRKCA	4
BP	GO:0046852	positive regulation of bone remodeling	4/142	16/17913	6.40E-06	9.02E-05	4.76E-05	EGFR/CA2/SYK/PRKCA	4
BP	GO:0071384	cellular response to corticosteroid stimulus	6/142	58/17913	6.44E-06	9.05E-05	4.77E-05	EGFR/AKR1C3/ICAM1/SSTR3/FLT3/DNMT3B	6
BP	GO:0090130	tissue migration	13/142	363/17913	6.48E-06	9.08E-05	4.79E-05	JUN/ITGB1/PTGS2/PIK3CA/NR4A1/MET/NFE2L2/FGF2/PRKCA/PRKCE/ADAM17/PPARG/PKN1	13
BP	GO:1901030	positive regulation of mitochondrial outer membrane permeabilization involved in apoptotic signaling pathway	5/142	34/17913	6.74E-06	9.41E-05	4.96E-05	GSK3B/CASP8/MAPK8/YWHAG/BCL2	5
BP	GO:0048732	gland development	14/142	422/17913	6.77E-06	9.41E-05	4.96E-05	EGFR/ESR1/JUN/TGM2/PIK3CA/MAPK1/MGMT/HK2/TNF/XDH/BCL2/HNF4A/RELA/CTNNB1	14
BP	GO:0045123	cellular extravasation	6/142	59/17913	7.12E-06	9.86E-05	5.20E-05	ITGB1/SELE/ICAM1/TNF/PTGER4/PIK3CG	6
BP	GO:0051701	interaction with host	10/142	211/17913	7.14E-06	9.86E-05	5.20E-05	EGFR/BCL2L1/ITGB1/ICAM1/CCR5/CTSB/MET/CASP8/GAPDH/CTNNB1	10
BP	GO:0043312	neutrophil degranulation	15/142	485/17913	7.27E-06	0.000100022	5.28E-05	TTR/SYK/MAPK14/ALOX5/CTSS/CTSB/MIF/MAPK1/LGALS3/MME/PADI2/VCP/MPO/PYGL/CXCR1	15
BP	GO:0060359	response to ammonium ion	8/142	126/17913	7.31E-06	0.000100169	5.28E-05	CASP3/MAPK1/HSPA5/PRKCE/CASP6/RELA/CASP7/DNMT3B	8
BP	GO:1901342	regulation of vasculature development	14/142	425/17913	7.34E-06	0.000100169	5.28E-05	SERPINE1/ITGB1/STAT3/PTGS2/NFE2L2/FGF2/PRKCA/AGTR1/PRKCB/HK2/XDH/PPARG/EGLN1/CTNNB1	14
BP	GO:0071248	cellular response to metal ion	9/142	167/17913	7.42E-06	0.000100973	5.33E-05	EGFR/AKR1C3/JUN/PARP1/PTGS2/MAPK1/NFE2L2/HSPA5/MAPK8	9
BP	GO:0071312	cellular response to alkaloid	5/142	35/17913	7.82E-06	0.000105044	5.54E-05	BCL2L1/CASP3/ICAM1/CASP6/CASP7	5
BP	GO:0002283	neutrophil activation involved in immune response	15/142	488/17913	7.83E-06	0.000105044	5.54E-05	TTR/SYK/MAPK14/ALOX5/CTSS/CTSB/MIF/MAPK1/LGALS3/MME/PADI2/VCP/MPO/PYGL/CXCR1	15
BP	GO:0046324	regulation of glucose import	6/142	60/17913	7.86E-06	0.000105044	5.54E-05	MAPK14/NFE2L2/HK2/TNF/PLA2G1B/PIK3R1	6
BP	GO:1990868	response to chemokine	6/142	60/17913	7.86E-06	0.000105044	5.54E-05	DUSP1/CCR1/CCR5/CCR8/PADI2/CXCR1	6
BP	GO:1990869	cellular response to chemokine	6/142	60/17913	7.86E-06	0.000105044	5.54E-05	DUSP1/CCR1/CCR5/CCR8/PADI2/CXCR1	6
BP	GO:0052548	regulation of endopeptidase activity	13/142	370/17913	7.96E-06	0.000106005	5.59E-05	LCK/SERPINE1/STAT3/ADORA2A/PTGS2/MGMT/CASP8/TNF/XDH/VCP/PPARG/XIAP/GAPDH	13
BP	GO:0070663	regulation of leukocyte proliferation	10/142	214/17913	8.09E-06	0.000107378	5.66E-05	CASP3/MIF/LGALS3/BTK/PTPN22/IL2/CD38/BCL2/PKN1/CTNNB1	10
BP	GO:0038095	Fc-epsilon receptor signaling pathway	9/142	169/17913	8.17E-06	0.000107743	5.68E-05	JUN/SYK/PIK3CA/MAPK1/PIK3CB/BTK/MAPK8/PIK3R1/RELA	9
BP	GO:0050796	regulation of insulin secretion	9/142	169/17913	8.17E-06	0.000107743	5.68E-05	KCNA5/ADRA2C/PRKCA/PRKCE/HMGCR/TNF/CD38/HNF4A/NOS2	9
BP	GO:0002902	regulation of B cell apoptotic process	4/142	17/17913	8.31E-06	0.000108856	5.74E-05	AURKB/MIF/BTK/IL2	4
BP	GO:2000811	negative regulation of anoikis	4/142	17/17913	8.31E-06	0.000108856	5.74E-05	ITGB1/PIK3CA/BCL2/MCL1	4
BP	GO:0015711	organic anion transport	14/142	430/17913	8.38E-06	0.000109295	5.77E-05	CA2/CA1/CA6/CA4/CA13/ABCB1/ACE/SYK/ADORA2A/MIF/PPARG/PLA2G1B/NOS2/SLC37A4	14
BP	GO:0007584	response to nutrient	10/142	215/17913	8.43E-06	0.00010958	5.78E-05	EGFR/AKR1C3/PIM1/PTGS2/MGMT/HMGCR/PPARG/BCHE/RELA/DNMT3B	10
BP	GO:0048771	tissue remodeling	9/142	170/17913	8.57E-06	0.000111093	5.86E-05	EGFR/CA2/ACE/SYK/TGM2/PRKCA/IL2/CD38/CTNNB1	9
BP	GO:0033627	cell adhesion mediated by integrin	6/142	61/17913	8.66E-06	0.000111316	5.87E-05	SERPINE1/ITGB1/SYK/ICAM1/ADAM17/PIK3CG	6
BP	GO:1904377	positive regulation of protein localization to cell periphery	6/142	61/17913	8.66E-06	0.000111316	5.87E-05	EGFR/ITGB1/LGALS3/PRKCE/TNF/PIK3R1	6
BP	GO:0045089	positive regulation of innate immune response	13/142	373/17913	8.68E-06	0.000111316	5.87E-05	ESR1/SYK/CTSS/MAPKAPK2/CTSL/CTSB/PRKCE/BTK/CASP8/PTPN22/XIAP/PTPRS/RELA	13
BP	GO:1903076	regulation of protein localization to plasma membrane	7/142	93/17913	9.10E-06	0.000116357	6.14E-05	EGFR/BCL2L1/ITGB1/LGALS3/PRKCE/TNF/PIK3R1	7
BP	GO:1902105	regulation of leukocyte differentiation	11/142	267/17913	9.35E-06	0.000119117	6.28E-05	CA2/JUN/SYK/CCR1/PRKCA/BTK/CASP8/TNF/IL2/PIK3R1/CTNNB1	11
BP	GO:0071478	cellular response to radiation	9/142	173/17913	9.87E-06	0.000125389	6.61E-05	BCL2L1/MAPK14/PARP1/PTGS2/AURKB/HSPA5/MGMT/MME/PIK3R1	9
BP	GO:0042119	neutrophil activation	15/142	499/17913	1.02E-05	0.000129191	6.82E-05	TTR/SYK/MAPK14/ALOX5/CTSS/CTSB/MIF/MAPK1/LGALS3/MME/PADI2/VCP/MPO/PYGL/CXCR1	15
BP	GO:0032872	regulation of stress-activated MAPK cascade	10/142	220/17913	1.03E-05	0.000130028	6.86E-05	EGFR/ERN1/DUSP1/SYK/MAPK1/HMGCR/PTPN22/TNF/XDH/PKN1	10
BP	GO:0045124	regulation of bone resorption	5/142	37/17913	1.04E-05	0.000130363	6.88E-05	EGFR/CA2/SYK/PRKCA/CD38	5
BP	GO:0045088	regulation of innate immune response	14/142	440/17913	1.09E-05	0.000136083	7.18E-05	ESR1/SYK/CTSS/MAPKAPK2/CTSL/CTSB/PRKCE/BTK/CASP8/PTPN22/PPARG/XIAP/PTPRS/RELA	14
BP	GO:0070302	regulation of stress-activated protein kinase signaling cascade	10/142	222/17913	1.12E-05	0.000138881	7.33E-05	EGFR/ERN1/DUSP1/SYK/MAPK1/HMGCR/PTPN22/TNF/XDH/PKN1	10
BP	GO:2000116	regulation of cysteine-type endopeptidase activity	10/142	222/17913	1.12E-05	0.000138881	7.33E-05	LCK/ADORA2A/PTGS2/MGMT/CASP8/TNF/XDH/VCP/PPARG/XIAP	10
BP	GO:0045765	regulation of angiogenesis	13/142	383/17913	1.15E-05	0.000142804	7.53E-05	SERPINE1/ITGB1/STAT3/PTGS2/NFE2L2/FGF2/PRKCA/AGTR1/PRKCB/HK2/PPARG/EGLN1/CTNNB1	13
BP	GO:0034504	protein localization to nucleus	10/142	223/17913	1.16E-05	0.000143494	7.57E-05	SYK/MAPK14/STAT3/PARP1/PTGS2/F2/XPO1/GSK3B/MAPK1/PIK3R1	10
BP	GO:2001235	positive regulation of apoptotic signaling pathway	9/142	178/17913	1.24E-05	0.00015309	8.08E-05	LCK/BCL2L1/ADORA2A/GSK3B/CASP8/MAPK8/YWHAG/BCL2/MCL1	9
BP	GO:0006801	superoxide metabolic process	6/142	65/17913	1.26E-05	0.000154283	8.14E-05	EGFR/SYK/NFE2L2/TNF/MPO/NOS2	6
BP	GO:0097193	intrinsic apoptotic signaling pathway	11/142	277/17913	1.32E-05	0.000161697	8.53E-05	LCK/BCL2L1/CASP3/PARP1/PTGS2/MIF/NFE2L2/TNF/BCL2/MCL1/PIK3R1	11
BP	GO:0003012	muscle system process	14/142	448/17913	1.33E-05	0.000162303	8.56E-05	PARP1/ADORA2B/PTGS2/PIK3CA/KCNA5/ADRA2C/ADRA1A/PRKCA/KCNMA1/MB/CD38/PDE4B/MYLK/PIK3CG	14
BP	GO:0019370	leukotriene biosynthetic process	4/142	19/17913	1.34E-05	0.000162839	8.59E-05	SYK/ALOX5/PLA2G1B/PLA2G5	4
BP	GO:0042593	glucose homeostasis	10/142	227/17913	1.35E-05	0.000164248	8.66E-05	ERN1/STAT3/ICAM1/PIK3CA/PRKCE/HMGCR/PPARG/HNF4A/PIK3R1/PYGL	10
BP	GO:0050852	T cell receptor signaling pathway	9/142	180/17913	1.36E-05	0.000164248	8.66E-05	LCK/PIK3CA/MAPK1/PIK3CB/LGALS3/PTPN22/PDE4B/PIK3R1/RELA	9
BP	GO:0033500	carbohydrate homeostasis	10/142	228/17913	1.41E-05	0.000169608	8.95E-05	ERN1/STAT3/ICAM1/PIK3CA/PRKCE/HMGCR/PPARG/HNF4A/PIK3R1/PYGL	10
BP	GO:0097530	granulocyte migration	7/142	100/17913	1.47E-05	0.000176537	9.31E-05	SYK/MAPK14/LGALS3/PLA2G1B/PTGER4/PDE4B/PIK3CG	7
BP	GO:0070227	lymphocyte apoptotic process	6/142	67/17913	1.50E-05	0.000179384	9.46E-05	AURKB/MIF/LGALS3/BTK/IL2/PKN1	6
BP	GO:0018107	peptidyl-threonine phosphorylation	7/142	101/17913	1.57E-05	0.000187262	9.88E-05	GSK3B/MAPK1/PRKCA/PRKCB/MAPK8/BCL2/PKN1	7
BP	GO:0046323	glucose import	6/142	68/17913	1.63E-05	0.000192913	0.000101772	MAPK14/NFE2L2/HK2/TNF/PLA2G1B/PIK3R1	6
BP	GO:0071674	mononuclear cell migration	6/142	68/17913	1.63E-05	0.000192913	0.000101772	SERPINE1/DUSP1/MAPK14/CCR1/LGALS3/TNF	6
BP	GO:1903524	positive regulation of blood circulation	6/142	68/17913	1.63E-05	0.000192913	0.000101772	EGFR/ICAM1/PTGS2/ADRA2C/ADRA1A/CD38	6
BP	GO:1904018	positive regulation of vasculature development	10/142	232/17913	1.63E-05	0.000192913	0.000101772	SERPINE1/ITGB1/STAT3/PTGS2/NFE2L2/FGF2/PRKCA/AGTR1/PRKCB/HK2	10
BP	GO:0050920	regulation of chemotaxis	9/142	186/17913	1.76E-05	0.00020747	0.000109452	SERPINE1/DUSP1/MAPK14/CCR1/MET/MIF/FGF2/ADAM17/PADI2	9
BP	GO:0050890	cognition	11/142	286/17913	1.78E-05	0.000208395	0.00010994	EGFR/JUN/CASP3/ITGB1/GRM5/PTGS2/MAPK1/MME/HMGCR/TNF/BCHE	11
BP	GO:0062013	positive regulation of small molecule metabolic process	8/142	143/17913	1.85E-05	0.000216071	0.000113989	STAT3/ADORA2B/PTGS2/PRKCE/TNF/VCP/PPARG/ESRRB	8
BP	GO:0006936	muscle contraction	12/142	343/17913	1.88E-05	0.000219146	0.000115611	ADORA2B/PTGS2/PIK3CA/KCNA5/ADRA2C/ADRA1A/KCNMA1/MB/CD38/PDE4B/MYLK/PIK3CG	12
BP	GO:0019722	calcium-mediated signaling	9/142	188/17913	1.92E-05	0.000222757	0.000117517	EGFR/SELE/SYK/GRM5/CCR5/GSK3B/AGTR1/BTK/TNF	9
BP	GO:0007200	phospholipase C-activating G protein-coupled receptor signaling pathway	6/142	70/17913	1.93E-05	0.000222757	0.000117517	ESR1/TGM2/GRM5/HCRTR2/F2/AGTR1	6
BP	GO:0050871	positive regulation of B cell activation	6/142	70/17913	1.93E-05	0.000222757	0.000117517	SYK/MIF/BTK/IL2/CD38/BCL2	6
BP	GO:0045834	positive regulation of lipid metabolic process	8/142	144/17913	1.94E-05	0.000223634	0.000117979	PTGS2/F2/FGF2/AGTR1/PRKCE/TNF/PPARG/FLT3	8
BP	GO:0010863	positive regulation of phospholipase C activity	5/142	42/17913	1.96E-05	0.000223634	0.000117979	EGFR/ESR1/SELE/ADRA1A/FGF2	5
BP	GO:0015701	bicarbonate transport	5/142	42/17913	1.96E-05	0.000223634	0.000117979	CA2/CA1/CA6/CA4/CA13	5
BP	GO:0032309	icosanoid secretion	5/142	42/17913	1.96E-05	0.000223634	0.000117979	ACE/SYK/MIF/PLA2G1B/NOS2	5
BP	GO:0002688	regulation of leukocyte chemotaxis	7/142	105/17913	2.02E-05	0.000229197	0.000120914	SERPINE1/DUSP1/MAPK14/CCR1/MIF/ADAM17/PADI2	7
BP	GO:0006939	smooth muscle contraction	7/142	105/17913	2.02E-05	0.000229197	0.000120914	ADORA2B/PTGS2/ADRA2C/ADRA1A/KCNMA1/CD38/MYLK	7
BP	GO:0060402	calcium ion transport into cytosol	8/142	145/17913	2.04E-05	0.000231171	0.000121955	LCK/F2/CCR5/ADRA1A/FGF2/PRKCE/PLA2G1B/BCL2	8
BP	GO:0016049	cell growth	14/142	466/17913	2.06E-05	0.000232245	0.000122522	EGFR/ITGB1/F2/GSK3B/ADRA1A/AGTR1/ADAM17/IL2/CD38/PPARG/BCL2/HNF4A/PTPRS/CTNNB1	14
BP	GO:0031334	positive regulation of protein complex assembly	10/142	239/17913	2.11E-05	0.000237508	0.000125298	ESR1/JUN/PARP1/ICAM1/GSK3B/MET/PRKCE/TNF/VCP/CTNNB1	10
BP	GO:0003044	regulation of systemic arterial blood pressure mediated by a chemical signal	5/142	43/17913	2.20E-05	0.00024346	0.000128439	ECE1/ACE/ADRA1A/AGTR1/MME	5
BP	GO:0034105	positive regulation of tissue remodeling	5/142	43/17913	2.20E-05	0.00024346	0.000128439	EGFR/CA2/SYK/PRKCA/IL2	5
BP	GO:0035094	response to nicotine	5/142	43/17913	2.20E-05	0.00024346	0.000128439	CASP3/MAPK1/TNF/BCL2/RELA	5
BP	GO:0071715	icosanoid transport	5/142	43/17913	2.20E-05	0.00024346	0.000128439	ACE/SYK/MIF/PLA2G1B/NOS2	5
BP	GO:1901028	regulation of mitochondrial outer membrane permeabilization involved in apoptotic signaling pathway	5/142	43/17913	2.20E-05	0.00024346	0.000128439	GSK3B/CASP8/MAPK8/YWHAG/BCL2	5
BP	GO:1901571	fatty acid derivative transport	5/142	43/17913	2.20E-05	0.00024346	0.000128439	ACE/SYK/MIF/PLA2G1B/NOS2	5
BP	GO:0030072	peptide hormone secretion	10/142	241/17913	2.27E-05	0.000248551	0.000131124	EGFR/KCNA5/ADRA2C/PRKCA/PRKCE/HMGCR/TNF/CD38/HNF4A/NOS2	10
BP	GO:0038093	Fc receptor signaling pathway	10/142	241/17913	2.27E-05	0.000248551	0.000131124	JUN/SYK/PIK3CA/MAPK1/PIK3CB/PRKCE/BTK/MAPK8/PIK3R1/RELA	10
BP	GO:0006733	oxidoreduction coenzyme metabolic process	9/142	192/17913	2.27E-05	0.000248551	0.000131124	LDHA/STAT3/PTGS2/HK2/HMGCR/CD38/VCP/ESRRB/GAPDH	9
BP	GO:0001938	positive regulation of endothelial cell proliferation	7/142	107/17913	2.28E-05	0.000248813	0.000131262	JUN/STAT3/NR4A1/FGF2/PRKCA/AGTR1/ADAM17	7
BP	GO:1904659	glucose transmembrane transport	7/142	107/17913	2.28E-05	0.000248813	0.000131262	MAPK14/NFE2L2/PRKCB/HK2/TNF/PLA2G1B/PIK3R1	7
BP	GO:0043254	regulation of protein complex assembly	13/142	409/17913	2.30E-05	0.000249571	0.000131662	GBA/ESR1/ALB/JUN/PARP1/ICAM1/GSK3B/MET/PRKCE/TNF/VCP/PTGER4/CTNNB1	13
BP	GO:0008643	carbohydrate transport	8/142	148/17913	2.37E-05	0.000256649	0.000135396	MAPK14/NFE2L2/PRKCB/HK2/TNF/PLA2G1B/PIK3R1/SLC37A4	8
BP	GO:0071241	cellular response to inorganic substance	9/142	194/17913	2.46E-05	0.000265265	0.000139942	EGFR/AKR1C3/JUN/PARP1/PTGS2/MAPK1/NFE2L2/HSPA5/MAPK8	9
BP	GO:0051205	protein insertion into membrane	5/142	44/17913	2.47E-05	0.000265265	0.000139942	EGFR/CASP8/MAPK8/YWHAG/BCL2	5
BP	GO:1900274	regulation of phospholipase C activity	5/142	44/17913	2.47E-05	0.000265265	0.000139942	EGFR/ESR1/SELE/ADRA1A/FGF2	5
BP	GO:0018210	peptidyl-threonine modification	7/142	109/17913	2.58E-05	0.000275114	0.000145138	GSK3B/MAPK1/PRKCA/PRKCB/MAPK8/BCL2/PKN1	7
BP	GO:0042737	drug catabolic process	7/142	109/17913	2.58E-05	0.000275114	0.000145138	ECE1/CYP2C9/CYP2C19/ACHE/ALDH2/MAOA/MPO	7
BP	GO:1900182	positive regulation of protein localization to nucleus	6/142	74/17913	2.66E-05	0.000282744	0.000149163	MAPK14/PARP1/PTGS2/F2/MAPK1/PIK3R1	6
BP	GO:0006805	xenobiotic metabolic process	7/142	110/17913	2.73E-05	0.000290264	0.00015313	CYP2C9/CYP2C19/PTGS1/CES2/NAT1/BCHE/HNF4A	7
BP	GO:0046850	regulation of bone remodeling	5/142	45/17913	2.76E-05	0.000291616	0.000153843	EGFR/CA2/SYK/PRKCA/CD38	5
BP	GO:0061756	leukocyte adhesion to vascular endothelial cell	5/142	45/17913	2.76E-05	0.000291616	0.000153843	ITGB1/SELE/ICAM1/TNF/RELA	5
BP	GO:0007611	learning or memory	10/142	247/17913	2.80E-05	0.000294894	0.000155573	EGFR/JUN/CASP3/ITGB1/GRM5/PTGS2/MAPK1/MME/HMGCR/BCHE	10
BP	GO:0006919	activation of cysteine-type endopeptidase activity involved in apoptotic process	6/142	75/17913	2.87E-05	0.000301149	0.000158872	LCK/CASP8/TNF/XDH/VCP/PPARG	6
BP	GO:1904019	epithelial cell apoptotic process	7/142	111/17913	2.90E-05	0.000303554	0.000160142	BCL2L1/SERPINE1/AKR1C3/ICAM1/NFE2L2/TNF/PIK3CG	7
BP	GO:0071677	positive regulation of mononuclear cell migration	4/142	23/17913	2.98E-05	0.000311393	0.000164277	SERPINE1/CCR1/LGALS3/TNF	4
BP	GO:0050679	positive regulation of epithelial cell proliferation	9/142	199/17913	3.01E-05	0.00031347	0.000165373	EGFR/JUN/STAT3/NR4A1/FGF2/PRKCA/AGTR1/ADAM17/CTNNB1	9
BP	GO:0019932	second-messenger-mediated signaling	12/142	360/17913	3.02E-05	0.000314174	0.000165744	EGFR/SELE/SYK/ADORA2A/ADORA2B/GRM5/CCR5/GSK3B/PRKCA/AGTR1/BTK/TNF	12
BP	GO:0008645	hexose transmembrane transport	7/142	112/17913	3.07E-05	0.000318183	0.000167859	MAPK14/NFE2L2/PRKCB/HK2/TNF/PLA2G1B/PIK3R1	7
BP	GO:0007254	JNK cascade	9/142	200/17913	3.13E-05	0.000322542	0.000170159	EGFR/ERN1/SYK/ADORA2B/PTPN22/TNF/MAPK8/PTGER4/PKN1	9
BP	GO:0030073	insulin secretion	9/142	200/17913	3.13E-05	0.000322542	0.000170159	KCNA5/ADRA2C/PRKCA/PRKCE/HMGCR/TNF/CD38/HNF4A/NOS2	9
BP	GO:0030183	B cell differentiation	7/142	113/17913	3.25E-05	0.000333358	0.000175865	ITGB1/SYK/ADAM17/BTK/BCL2/FLT3/PIK3R1	7
BP	GO:1904375	regulation of protein localization to cell periphery	7/142	113/17913	3.25E-05	0.000333358	0.000175865	EGFR/BCL2L1/ITGB1/LGALS3/PRKCE/TNF/PIK3R1	7
BP	GO:0048708	astrocyte differentiation	6/142	77/17913	3.33E-05	0.000340662	0.000179718	EGFR/STAT3/ADORA2A/F2/MAPK1/TNF	6
BP	GO:0015749	monosaccharide transmembrane transport	7/142	114/17913	3.44E-05	0.000350958	0.000185149	MAPK14/NFE2L2/PRKCB/HK2/TNF/PLA2G1B/PIK3R1	7
BP	GO:0006909	phagocytosis	11/142	308/17913	3.51E-05	0.000357128	0.000188405	ITGB1/SYK/ADORA2A/TGM2/PIK3CA/MAPK1/PIK3CB/PRKCE/TNF/PPARG/PIK3R1	11
BP	GO:0002407	dendritic cell chemotaxis	4/142	24/17913	3.56E-05	0.000359588	0.000189702	CCR1/CCR5/CXCR1/PIK3CG	4
BP	GO:2000209	regulation of anoikis	4/142	24/17913	3.56E-05	0.000359588	0.000189702	ITGB1/PIK3CA/BCL2/MCL1	4
BP	GO:0060401	cytosolic calcium ion transport	8/142	157/17913	3.62E-05	0.000365188	0.000192657	LCK/F2/CCR5/ADRA1A/FGF2/PRKCE/PLA2G1B/BCL2	8
BP	GO:0010822	positive regulation of mitochondrion organization	7/142	115/17913	3.64E-05	0.000366372	0.000193281	GBA/GSK3B/HK2/CASP8/MAPK8/YWHAG/BCL2	7
BP	GO:0051098	regulation of binding	12/142	368/17913	3.75E-05	0.000375844	0.000198278	JUN/ACE/PARP1/AURKB/GSK3B/MET/LGALS3/HSPA5/MAPK8/PPARG/BCL2/CTNNB1	12
BP	GO:0050678	regulation of epithelial cell proliferation	12/142	369/17913	3.85E-05	0.000384312	0.000202745	EGFR/JUN/STAT3/NR4A1/FGF2/PRKCA/AGTR1/ADAM17/TNF/XDH/PPARG/CTNNB1	12
BP	GO:0034219	carbohydrate transmembrane transport	7/142	116/17913	3.85E-05	0.000384312	0.000202745	MAPK14/NFE2L2/PRKCB/HK2/TNF/PLA2G1B/PIK3R1	7
BP	GO:0051091	positive regulation of DNA-binding transcription factor activity	10/142	257/17913	3.92E-05	0.000390526	0.000206024	ESR1/STAT3/ICAM1/PRKCB/BTK/TNF/PPARG/PLA2G1B/RELA/CTNNB1	10
BP	GO:1900180	regulation of protein localization to nucleus	7/142	117/17913	4.07E-05	0.00040398	0.000213122	MAPK14/PARP1/PTGS2/F2/GSK3B/MAPK1/PIK3R1	7
BP	GO:1901215	negative regulation of neuron death	9/142	207/17913	4.10E-05	0.000405756	0.000214059	GBA/BCL2L1/JUN/STAT3/ADORA2A/PIK3CA/GSK3B/BCL2/CTNNB1	9
BP	GO:0045932	negative regulation of muscle contraction	4/142	25/17913	4.21E-05	0.000411307	0.000216987	ADORA2B/PTGS2/ADRA2C/PIK3CG	4
BP	GO:0097066	response to thyroid hormone	4/142	25/17913	4.21E-05	0.000411307	0.000216987	GBA/CTSS/CTSL/CTSB	4
BP	GO:1900739	regulation of protein insertion into mitochondrial membrane involved in apoptotic signaling pathway	4/142	25/17913	4.21E-05	0.000411307	0.000216987	CASP8/MAPK8/YWHAG/BCL2	4
BP	GO:1900740	positive regulation of protein insertion into mitochondrial membrane involved in apoptotic signaling pathway	4/142	25/17913	4.21E-05	0.000411307	0.000216987	CASP8/MAPK8/YWHAG/BCL2	4
BP	GO:1904385	cellular response to angiotensin	4/142	25/17913	4.21E-05	0.000411307	0.000216987	CA2/NFE2L2/AGTR1/RELA	4
BP	GO:0042391	regulation of membrane potential	12/142	374/17913	4.38E-05	0.000427229	0.000225387	GBA/BCL2L1/JUN/PARP1/ADORA2A/GRM5/KCNA5/GSK3B/ADRA1A/KCNMA1/VCP/BCL2	12
BP	GO:0046849	bone remodeling	6/142	81/17913	4.44E-05	0.000432398	0.000228114	EGFR/CA2/SYK/PRKCA/CD38/CTNNB1	6
BP	GO:0046777	protein autophosphorylation	9/142	210/17913	4.58E-05	0.000444643	0.000234574	EGFR/ERN1/JUN/PIM1/ACE/SYK/AURKB/GSK3B/FLT3	9
BP	GO:2001242	regulation of intrinsic apoptotic signaling pathway	8/142	163/17913	4.73E-05	0.000457641	0.000241431	LCK/BCL2L1/PARP1/PTGS2/MIF/NFE2L2/BCL2/MCL1	8
BP	GO:0062012	regulation of small molecule metabolic process	13/142	439/17913	4.77E-05	0.000460744	0.000243067	AKR1C3/STAT3/PARP1/ADORA2B/PTGS2/GSK3B/FDFT1/PRKCE/HMGCR/TNF/VCP/PPARG/ESRRB	13
BP	GO:0003014	renal system process	7/142	120/17913	4.78E-05	0.000460744	0.000243067	AKR1C3/ADORA2A/ADRA1A/AGTR1/KCNMA1/BCL2/PKN1	7
BP	GO:0010001	glial cell differentiation	9/142	212/17913	4.93E-05	0.000473806	0.000249958	EGFR/STAT3/ADORA2A/F2/MAPK1/TNF/PPARG/RELA/CTNNB1	9
BP	GO:0002687	positive regulation of leukocyte migration	7/142	121/17913	5.05E-05	0.000483397	0.000255018	SERPINE1/MAPK14/ICAM1/CCR1/LGALS3/ADAM17/TNF	7
BP	GO:0008202	steroid metabolic process	11/142	321/17913	5.11E-05	0.000484795	0.000255756	GBA/ESR1/AKR1C3/HSD17B2/CYP2C9/CYP2C19/HSD11B1/FDFT1/AGTR1/HMGCR/TNF	11
BP	GO:0048146	positive regulation of fibroblast proliferation	5/142	51/17913	5.11E-05	0.000484795	0.000255756	EGFR/ESR1/JUN/MIF/PLA2G1B	5
BP	GO:0070098	chemokine-mediated signaling pathway	5/142	51/17913	5.11E-05	0.000484795	0.000255756	CCR1/CCR5/CCR8/PADI2/CXCR1	5
BP	GO:0070228	regulation of lymphocyte apoptotic process	5/142	51/17913	5.11E-05	0.000484795	0.000255756	AURKB/MIF/LGALS3/BTK/IL2	5
BP	GO:0045927	positive regulation of growth	10/142	266/17913	5.24E-05	0.000494827	0.000261049	EGFR/PIM1/MAPK14/F2/MAPK1/FGF2/ADAM17/IL2/CD38/BCL2	10
BP	GO:0071356	cellular response to tumor necrosis factor	10/142	266/17913	5.24E-05	0.000494827	0.000261049	GBA/SYK/MAPK14/ICAM1/MAPK1/NFE2L2/ADAM17/CASP8/TNF/RELA	10
BP	GO:0001894	tissue homeostasis	9/142	214/17913	5.31E-05	0.000499449	0.000263487	EGFR/CA2/ALB/SYK/PRKCA/CD38/ESRRB/BCL2/CTNNB1	9
BP	GO:0055067	monovalent inorganic cation homeostasis	7/142	122/17913	5.32E-05	0.000499449	0.000263487	CA2/ADORA2A/KCNA5/MAPK1/AGTR1/KCNMA1/BCL2	7
BP	GO:0071621	granulocyte chemotaxis	6/142	84/17913	5.46E-05	0.000511612	0.000269903	SYK/MAPK14/LGALS3/PLA2G1B/PDE4B/PIK3CG	6
BP	GO:0001667	ameboidal-type cell migration	13/142	446/17913	5.61E-05	0.00052139	0.000275062	JUN/ITGB1/PTGS2/PIK3CA/NR4A1/MET/NFE2L2/FGF2/PRKCA/PRKCE/ADAM17/PPARG/PKN1	13
BP	GO:0097345	mitochondrial outer membrane permeabilization	5/142	52/17913	5.62E-05	0.00052139	0.000275062	GSK3B/CASP8/MAPK8/YWHAG/BCL2	5
BP	GO:0032429	regulation of phospholipase A2 activity	3/142	10/17913	5.62E-05	0.00052139	0.000275062	EGFR/AGTR1/PLA2G1B	3
BP	GO:2001225	regulation of chloride transport	3/142	10/17913	5.62E-05	0.00052139	0.000275062	CA2/ABCB1/GRM5	3
BP	GO:0009755	hormone-mediated signaling pathway	9/142	216/17913	5.70E-05	0.000527724	0.000278404	ESR1/PARP1/NR4A1/SSTR3/PADI2/PPARG/ESRRB/HNF4A/CTNNB1	9
BP	GO:0001782	B cell homeostasis	4/142	27/17913	5.76E-05	0.000531051	0.000280158	CASP3/MIF/BCL2/PKN1	4
BP	GO:0036336	dendritic cell migration	4/142	27/17913	5.76E-05	0.000531051	0.000280158	CCR1/CCR5/CXCR1/PIK3CG	4
BP	GO:0008217	regulation of blood pressure	8/142	169/17913	6.11E-05	0.000558463	0.00029462	ECE1/ACE/PTGS1/PTGS2/ADRA1A/AGTR1/MME/PPARG	8
BP	GO:0009166	nucleotide catabolic process	8/142	169/17913	6.11E-05	0.000558463	0.00029462	LDHA/STAT3/HK2/XDH/VCP/ESRRB/PDE4B/GAPDH	8
BP	GO:0048167	regulation of synaptic plasticity	8/142	169/17913	6.11E-05	0.000558463	0.00029462	ADORA2A/GRM5/PTGS2/GSK3B/MAPK1/MME/CD38/YWHAG	8
BP	GO:0006968	cellular defense response	5/142	53/17913	6.16E-05	0.000561094	0.000296008	ITGB1/ADORA2A/ADORA2B/CCR5/RELA	5
BP	GO:0038066	p38MAPK cascade	5/142	53/17913	6.16E-05	0.000561094	0.000296008	DUSP1/MAPK14/MAPKAPK2/PTPN22/XDH	5
BP	GO:0033138	positive regulation of peptidyl-serine phosphorylation	6/142	86/17913	6.23E-05	0.000563649	0.000297356	EGFR/PTGS2/PIK3CA/MIF/TNF/BCL2	6
BP	GO:0034103	regulation of tissue remodeling	6/142	86/17913	6.23E-05	0.000563649	0.000297356	EGFR/CA2/SYK/PRKCA/IL2/CD38	6
BP	GO:0045785	positive regulation of cell adhesion	12/142	388/17913	6.24E-05	0.000563649	0.000297356	LCK/SYK/TGM2/ICAM1/PIK3CA/GSK3B/PRKCA/PRKCE/TNF/IL2/PIK3R1/RELA	12
BP	GO:0051348	negative regulation of transferase activity	10/142	272/17913	6.32E-05	0.00056966	0.000300527	GBA/DUSP1/CASP3/ADORA2A/GSK3B/HMGCR/PTPN22/PPARG/YWHAG/PKN1	10
BP	GO:0072594	establishment of protein localization to organelle	13/142	452/17913	6.43E-05	0.000577949	0.0003049	SYK/MAPK14/STAT3/PTGS2/MAPK1/HSPA5/HK2/CASP8/MAPK8/YWHAG/BCL2/PIK3R1/NOS2	13
BP	GO:0050482	arachidonic acid secretion	4/142	28/17913	6.68E-05	0.000598454	0.000315717	ACE/SYK/MIF/PLA2G1B	4
BP	GO:1903963	arachidonate transport	4/142	28/17913	6.68E-05	0.000598454	0.000315717	ACE/SYK/MIF/PLA2G1B	4
BP	GO:0071385	cellular response to glucocorticoid stimulus	5/142	54/17913	6.75E-05	0.000602949	0.000318088	EGFR/ICAM1/SSTR3/FLT3/DNMT3B	5
BP	GO:0045471	response to ethanol	7/142	127/17913	6.86E-05	0.000611676	0.000322693	STAT3/ICAM1/MGMT/PRKCE/CASP8/HMGCR/IL2	7
BP	GO:0043542	endothelial cell migration	10/142	275/17913	6.92E-05	0.000615495	0.000324707	ITGB1/PTGS2/PIK3CA/NR4A1/MET/NFE2L2/FGF2/PRKCA/ADAM17/PPARG	10
BP	GO:0051054	positive regulation of DNA metabolic process	9/142	222/17913	7.04E-05	0.000624597	0.000329509	EGFR/JUN/PARP1/AURKB/MAPK1/FGF2/MGMT/IL2/CTNNB1	9
BP	GO:1900407	regulation of cellular response to oxidative stress	6/142	88/17913	7.09E-05	0.000627096	0.000330828	PARP1/MET/NFE2L2/TNF/MCL1/CTNNB1	6
BP	GO:0045862	positive regulation of proteolysis	11/142	333/17913	7.10E-05	0.000627096	0.000330828	GBA/LCK/MAPK14/STAT3/GSK3B/NFE2L2/CASP8/TNF/XDH/VCP/PPARG	11
BP	GO:0010634	positive regulation of epithelial cell migration	8/142	173/17913	7.20E-05	0.000634097	0.000334521	JUN/PTGS2/MET/NFE2L2/FGF2/PRKCA/PRKCE/ADAM17	8
BP	GO:0001885	endothelial cell development	5/142	55/17913	7.38E-05	0.000648439	0.000342087	ICAM1/MET/TNF/PTPRS/CTNNB1	5
BP	GO:0009743	response to carbohydrate	9/142	224/17913	7.54E-05	0.000661451	0.000348952	ERN1/CASP3/ICAM1/PTGS2/PIK3CA/PRKCB/PRKCE/HMGCR/HNF4A	9
BP	GO:0001844	protein insertion into mitochondrial membrane involved in apoptotic signaling pathway	4/142	29/17913	7.71E-05	0.000674161	0.000355657	CASP8/MAPK8/YWHAG/BCL2	4
BP	GO:0010821	regulation of mitochondrion organization	8/142	175/17913	7.80E-05	0.000679497	0.000358472	GBA/BCL2L1/GSK3B/HK2/CASP8/MAPK8/YWHAG/BCL2	8
BP	GO:1901292	nucleoside phosphate catabolic process	8/142	175/17913	7.80E-05	0.000679497	0.000358472	LDHA/STAT3/HK2/XDH/VCP/ESRRB/PDE4B/GAPDH	8
BP	GO:0015908	fatty acid transport	6/142	90/17913	8.04E-05	0.00069894	0.000368729	ACE/SYK/MIF/PPARG/PLA2G1B/NOS2	6
BP	GO:0043112	receptor metabolic process	8/142	177/17913	8.45E-05	0.0007324	0.000386381	ECE1/ITGB1/SELE/SYK/ACHE/TNF/PPARG/CXCR1	8
BP	GO:1901655	cellular response to ketone	6/142	91/17913	8.56E-05	0.000740081	0.000390433	EGFR/AKR1C3/ICAM1/PRKCE/PPARG/DNMT3B	6
BP	GO:0050715	positive regulation of cytokine secretion	7/142	132/17913	8.76E-05	0.000749938	0.000395633	SYK/MAPK14/MIF/PTPN22/TNF/PTGER4/GAPDH	7
BP	GO:0051250	negative regulation of lymphocyte activation	7/142	132/17913	8.76E-05	0.000749938	0.000395633	CASP3/ADORA2A/LGALS3/BTK/PTPN22/IL2/PKN1	7
BP	GO:0043525	positive regulation of neuron apoptotic process	5/142	57/17913	8.77E-05	0.000749938	0.000395633	JUN/CASP3/TNF/MCL1/CTNNB1	5
BP	GO:0046686	response to cadmium ion	5/142	57/17913	8.77E-05	0.000749938	0.000395633	EGFR/AKR1C3/JUN/MAPK1/MAPK8	5
BP	GO:1902041	regulation of extrinsic apoptotic signaling pathway via death domain receptors	5/142	57/17913	8.77E-05	0.000749938	0.000395633	BCL2L1/SERPINE1/ICAM1/LGALS3/CASP8	5
BP	GO:0051052	regulation of DNA metabolic process	12/142	403/17913	8.94E-05	0.000763298	0.000402682	EGFR/DUSP1/JUN/PARP1/PIK3CA/AURKB/MAPK1/FGF2/MGMT/IL2/PPARG/CTNNB1	12
BP	GO:0036473	cell death in response to oxidative stress	6/142	92/17913	9.09E-05	0.00077434	0.000408507	PARP1/MET/NFE2L2/BCL2/MCL1/CTNNB1	6
BP	GO:0019362	pyridine nucleotide metabolic process	8/142	179/17913	9.14E-05	0.000774611	0.00040865	LDHA/STAT3/PTGS2/HK2/CD38/VCP/ESRRB/GAPDH	8
BP	GO:0046496	nicotinamide nucleotide metabolic process	8/142	179/17913	9.14E-05	0.000774611	0.00040865	LDHA/STAT3/PTGS2/HK2/CD38/VCP/ESRRB/GAPDH	8
BP	GO:0010952	positive regulation of peptidase activity	8/142	180/17913	9.50E-05	0.000802732	0.000423485	LCK/MAPK14/STAT3/CASP8/TNF/XDH/VCP/PPARG	8
BP	GO:1902110	positive regulation of mitochondrial membrane permeability involved in apoptotic process	5/142	58/17913	9.54E-05	0.000802732	0.000423485	GSK3B/CASP8/MAPK8/YWHAG/BCL2	5
BP	GO:0051235	maintenance of location	10/142	286/17913	9.58E-05	0.000802732	0.000423485	LCK/ALB/F2/CCR5/FGF2/HSPA5/PRKCE/HK2/TNF/PPARG	10
BP	GO:0030260	entry into host cell	7/142	134/17913	9.63E-05	0.000802732	0.000423485	EGFR/ITGB1/ICAM1/CCR5/CTSB/MET/CTNNB1	7
BP	GO:0044409	entry into host	7/142	134/17913	9.63E-05	0.000802732	0.000423485	EGFR/ITGB1/ICAM1/CCR5/CTSB/MET/CTNNB1	7
BP	GO:0051806	entry into cell of other organism involved in symbiotic interaction	7/142	134/17913	9.63E-05	0.000802732	0.000423485	EGFR/ITGB1/ICAM1/CCR5/CTSB/MET/CTNNB1	7
BP	GO:0051828	entry into other organism involved in symbiotic interaction	7/142	134/17913	9.63E-05	0.000802732	0.000423485	EGFR/ITGB1/ICAM1/CCR5/CTSB/MET/CTNNB1	7
BP	GO:0044070	regulation of anion transport	6/142	93/17913	9.66E-05	0.000802732	0.000423485	CA2/ABCB1/SYK/ADORA2A/GRM5/MIF	6
BP	GO:0048010	vascular endothelial growth factor receptor signaling pathway	6/142	93/17913	9.66E-05	0.000802732	0.000423485	MAPK14/PIK3CA/MAPKAPK2/PIK3CB/PRKCB/PIK3R1	6
BP	GO:0043401	steroid hormone mediated signaling pathway	8/142	181/17913	9.87E-05	0.000818807	0.000431965	ESR1/PARP1/NR4A1/PADI2/PPARG/ESRRB/HNF4A/CTNNB1	8
BP	GO:0002675	positive regulation of acute inflammatory response	4/142	31/17913	0.000100843	0.000832662	0.000439275	PTGS2/BTK/TNF/PIK3CG	4
BP	GO:0051204	protein insertion into mitochondrial membrane	4/142	31/17913	0.000100843	0.000832662	0.000439275	CASP8/MAPK8/YWHAG/BCL2	4
BP	GO:0002903	negative regulation of B cell apoptotic process	3/142	12/17913	0.000101822	0.000838931	0.000442582	AURKB/MIF/IL2	3
BP	GO:0030316	osteoclast differentiation	6/142	94/17913	0.000102508	0.00084167	0.000444027	CA2/MAPK14/CCR1/TNF/PIK3R1/CTNNB1	6
BP	GO:0043534	blood vessel endothelial cell migration	8/142	182/17913	0.000102594	0.00084167	0.000444027	ITGB1/PTGS2/NR4A1/NFE2L2/FGF2/PRKCA/ADAM17/PPARG	8
BP	GO:0090303	positive regulation of wound healing	5/142	59/17913	0.00010352	0.000845637	0.00044612	SERPINE1/F2/NFE2L2/PRKCE/MYLK	5
BP	GO:2000351	regulation of endothelial cell apoptotic process	5/142	59/17913	0.00010352	0.000845637	0.00044612	SERPINE1/AKR1C3/ICAM1/NFE2L2/TNF	5
BP	GO:0030217	T cell differentiation	9/142	234/17913	0.000105291	0.000858267	0.000452783	LCK/SYK/STAT3/ADAM17/PTPN22/IL2/PTGER4/BCL2/CTNNB1	9
BP	GO:0008585	female gonad development	6/142	95/17913	0.000108712	0.00088427	0.000466501	ESR1/BCL2L1/CASP3/ICAM1/HSPA5/BCL2	6
BP	GO:0072524	pyridine-containing compound metabolic process	8/142	184/17913	0.000110685	0.000898404	0.000473957	LDHA/STAT3/PTGS2/HK2/CD38/VCP/ESRRB/GAPDH	8
BP	GO:0002260	lymphocyte homeostasis	5/142	60/17913	0.000112217	0.000903169	0.000476471	CASP3/MIF/IL2/BCL2/PKN1	5
BP	GO:0030593	neutrophil chemotaxis	5/142	60/17913	0.000112217	0.000903169	0.000476471	SYK/LGALS3/PLA2G1B/PDE4B/PIK3CG	5
BP	GO:0046824	positive regulation of nucleocytoplasmic transport	5/142	60/17913	0.000112217	0.000903169	0.000476471	MAPK14/PTGS2/GSK3B/MAPK1/PIK3R1	5
BP	GO:1902686	mitochondrial outer membrane permeabilization involved in programmed cell death	5/142	60/17913	0.000112217	0.000903169	0.000476471	GSK3B/CASP8/MAPK8/YWHAG/BCL2	5
BP	GO:0060249	anatomical structure homeostasis	12/142	413/17913	0.000112675	0.000904947	0.000477409	EGFR/CA2/ALB/SYK/PARP1/AURKB/MAPK1/PRKCA/CD38/ESRRB/BCL2/CTNNB1	12
BP	GO:0032228	regulation of synaptic transmission, GABAergic	4/142	32/17913	0.000114543	0.000912286	0.000481281	CA2/ADORA2A/ADRA1A/PRKCE	4
BP	GO:0038128	ERBB2 signaling pathway	4/142	32/17913	0.000114543	0.000912286	0.000481281	EGFR/PIK3CA/PRKCA/PIK3R1	4
BP	GO:1901099	negative regulation of signal transduction in absence of ligand	4/142	32/17913	0.000114543	0.000912286	0.000481281	BCL2L1/TNF/BCL2/MCL1	4
BP	GO:2001240	negative regulation of extrinsic apoptotic signaling pathway in absence of ligand	4/142	32/17913	0.000114543	0.000912286	0.000481281	BCL2L1/TNF/BCL2/MCL1	4
BP	GO:0060627	regulation of vesicle-mediated transport	13/142	480/17913	0.000117406	0.000933145	0.000492285	SERPINE1/SELE/SYK/ADORA2A/ADORA2B/GSK3B/ADRA1A/MAPK1/PIK3CB/LGALS3/PRKCB/TNF/PPARG	13
BP	GO:1902882	regulation of response to oxidative stress	6/142	97/17913	0.000122015	0.000966262	0.000509756	PARP1/MET/NFE2L2/TNF/MCL1/CTNNB1	6
BP	GO:0042176	regulation of protein catabolic process	11/142	354/17913	0.000122078	0.000966262	0.000509756	GBA/EGFR/XPO1/GSK3B/NFE2L2/HMGCR/TNF/VCP/EGLN1/RELA/NOS2	11
BP	GO:0050866	negative regulation of cell activation	8/142	187/17913	0.000123805	0.000977909	0.000515901	CASP3/ADORA2A/F2/LGALS3/BTK/PTPN22/IL2/PKN1	8
BP	GO:0035794	positive regulation of mitochondrial membrane permeability	5/142	62/17913	0.000131282	0.001034829	0.000545929	GSK3B/CASP8/MAPK8/YWHAG/BCL2	5
BP	GO:0098869	cellular oxidant detoxification	6/142	99/17913	0.000136578	0.00107436	0.000566784	ALB/PTGS1/PTGS2/NFE2L2/TNF/MPO	6
BP	GO:0042108	positive regulation of cytokine biosynthetic process	5/142	63/17913	0.000141698	0.001108184	0.000584628	SYK/STAT3/MAPKAPK2/TNF/RELA	5
BP	GO:0050854	regulation of antigen receptor-mediated signaling pathway	5/142	63/17913	0.000141698	0.001108184	0.000584628	LCK/LGALS3/PRKCB/PTPN22/RELA	5
BP	GO:0016042	lipid catabolic process	10/142	300/17913	0.000141748	0.001108184	0.000584628	GBA/AKR1C3/AKR1B10/NAAA/MGLL/PRKCE/TNF/PLA2G1B/PLA2G5/PIK3CG	10
BP	GO:0046545	development of primary female sexual characteristics	6/142	100/17913	0.000144359	0.001126294	0.000594182	ESR1/BCL2L1/CASP3/ICAM1/HSPA5/BCL2	6
BP	GO:0043276	anoikis	4/142	34/17913	0.000145916	0.001136126	0.000599369	ITGB1/PIK3CA/BCL2/MCL1	4
BP	GO:0007588	excretion	5/142	64/17913	0.000152735	0.001177226	0.000621051	ADORA2A/ADORA2B/ADRA1A/AGTR1/KCNMA1	5
BP	GO:0015909	long-chain fatty acid transport	5/142	64/17913	0.000152735	0.001177226	0.000621051	ACE/SYK/MIF/PPARG/PLA2G1B	5
BP	GO:0045670	regulation of osteoclast differentiation	5/142	64/17913	0.000152735	0.001177226	0.000621051	CA2/CCR1/TNF/PIK3R1/CTNNB1	5
BP	GO:1902108	regulation of mitochondrial membrane permeability involved in apoptotic process	5/142	64/17913	0.000152735	0.001177226	0.000621051	GSK3B/CASP8/MAPK8/YWHAG/BCL2	5
BP	GO:1905710	positive regulation of membrane permeability	5/142	64/17913	0.000152735	0.001177226	0.000621051	GSK3B/CASP8/MAPK8/YWHAG/BCL2	5
BP	GO:0097164	ammonium ion metabolic process	8/142	193/17913	0.000153918	0.001183959	0.000624603	GBA/AKR1C3/AKR1B10/ACHE/MAOA/PLA2G1B/PLA2G5/BCHE	8
BP	GO:0002262	myeloid cell homeostasis	7/142	145/17913	0.000157555	0.001207077	0.000636799	CASP3/MAPK14/STAT3/PIK3CB/ADAM17/MB/PDE4B	7
BP	GO:0042133	neurotransmitter metabolic process	7/142	145/17913	0.000157555	0.001207077	0.000636799	ACHE/ICAM1/PTGS2/MAOA/TNF/BCHE/NOS2	7
BP	GO:0032963	collagen metabolic process	6/142	102/17913	0.000160972	0.00123079	0.000649309	ITGB1/CTSS/F2/CTSL/CTSB/PPARG	6
BP	GO:0002696	positive regulation of leukocyte activation	10/142	305/17913	0.000162127	0.001237152	0.000652665	LCK/SYK/ADORA2B/PIK3CA/MIF/BTK/IL2/CD38/BCL2/PIK3R1	10
BP	GO:0070423	nucleotide-binding oligomerization domain containing signaling pathway	4/142	35/17913	0.000163735	0.001241984	0.000655215	CASP8/PTPN22/XIAP/RELA	4
BP	GO:0071402	cellular response to lipoprotein particle stimulus	4/142	35/17913	0.000163735	0.001241984	0.000655215	ITGB1/SYK/ADAM17/PPARG	4
BP	GO:0090322	regulation of superoxide metabolic process	4/142	35/17913	0.000163735	0.001241984	0.000655215	EGFR/SYK/NFE2L2/TNF	4
BP	GO:0072577	endothelial cell apoptotic process	5/142	65/17913	0.000164417	0.001242222	0.00065534	SERPINE1/AKR1C3/ICAM1/NFE2L2/TNF	5
BP	GO:0097194	execution phase of apoptosis	5/142	65/17913	0.000164417	0.001242222	0.00065534	BCL2L1/CASP3/CASP6/CASP8/CASP7	5
BP	GO:0009746	response to hexose	8/142	195/17913	0.000165204	0.00124571	0.00065718	ERN1/CASP3/ICAM1/PTGS2/PIK3CA/PRKCE/HMGCR/HNF4A	8
BP	GO:0030889	negative regulation of B cell proliferation	3/142	14/17913	0.000166519	0.001248242	0.000658516	CASP3/BTK/PKN1	3
BP	GO:0042447	hormone catabolic process	3/142	14/17913	0.000166519	0.001248242	0.000658516	ECE1/ACE/ACHE	3
BP	GO:0045986	negative regulation of smooth muscle contraction	3/142	14/17913	0.000166519	0.001248242	0.000658516	ADORA2B/PTGS2/ADRA2C	3
BP	GO:0006606	protein import into nucleus	6/142	103/17913	0.000169826	0.001268059	0.000668971	SYK/MAPK14/STAT3/PTGS2/MAPK1/PIK3R1	6
BP	GO:0032091	negative regulation of protein binding	6/142	103/17913	0.000169826	0.001268059	0.000668971	ACE/AURKB/GSK3B/MET/HSPA5/MAPK8	6
BP	GO:0050863	regulation of T cell activation	10/142	307/17913	0.000170944	0.001273916	0.000672061	LCK/CASP3/SYK/ADORA2A/PIK3CA/LGALS3/PTPN22/IL2/PIK3R1/CTNNB1	10
BP	GO:0032869	cellular response to insulin stimulus	8/142	197/17913	0.000177164	0.001317697	0.000695157	PARP1/PIK3CA/PRKCB/PPARG/PLA2G1B/YWHAG/PIK3R1/RELA	8
BP	GO:0035872	nucleotide-binding domain, leucine rich repeat containing receptor signaling pathway	4/142	36/17913	0.000183074	0.001359016	0.000716955	CASP8/PTPN22/XIAP/RELA	4
BP	GO:0032868	response to insulin	9/142	252/17913	0.000184011	0.00136332	0.000719226	PARP1/ICAM1/PIK3CA/PRKCB/PPARG/PLA2G1B/YWHAG/PIK3R1/RELA	9
BP	GO:0016202	regulation of striated muscle tissue development	7/142	149/17913	0.000186427	0.001373235	0.000724457	PIM1/MAPK14/MAPK1/FGF2/HMGCR/BCL2/CTNNB1	7
BP	GO:0032635	interleukin-6 production	7/142	149/17913	0.000186427	0.001373235	0.000724457	GBA/STAT3/ADORA2B/MAPKAPK2/PTPN22/TNF/NOS2	7
BP	GO:0051092	positive regulation of NF-kappaB transcription factor activity	7/142	149/17913	0.000186427	0.001373235	0.000724457	STAT3/ICAM1/PRKCB/BTK/TNF/PLA2G1B/RELA	7
BP	GO:0045446	endothelial cell differentiation	6/142	105/17913	0.00018869	0.001387231	0.000731841	ICAM1/MET/TNF/XDH/PTPRS/CTNNB1	6
BP	GO:0007249	I-kappaB kinase/NF-kappaB signaling	9/142	253/17913	0.000189531	0.001390244	0.00073343	ESR1/TGM2/PRKCB/PRKCE/BTK/CASP8/TNF/RELA/CTNNB1	9
BP	GO:0002064	epithelial cell development	8/142	199/17913	0.000189827	0.001390244	0.00073343	ESR1/ICAM1/GSK3B/MET/TNF/HNF4A/PTPRS/CTNNB1	8
BP	GO:0006754	ATP biosynthetic process	7/142	150/17913	0.000194275	0.001420098	0.00074918	LDHA/STAT3/PARP1/HK2/VCP/ESRRB/GAPDH	7
BP	GO:0034976	response to endoplasmic reticulum stress	9/142	254/17913	0.000195189	0.00142406	0.00075127	BCL2L1/ERN1/JUN/GSK3B/NFE2L2/HSPA5/VCP/BCL2/PIK3R1	9
BP	GO:0034284	response to monosaccharide	8/142	200/17913	0.000196432	0.001430398	0.000754614	ERN1/CASP3/ICAM1/PTGS2/PIK3CA/PRKCE/HMGCR/HNF4A	8
BP	GO:0006721	terpenoid metabolic process	6/142	106/17913	0.000198722	0.001438849	0.000759072	EGFR/TTR/AKR1C3/AKR1B10/CYP2C9/CYP2C19	6
BP	GO:0043200	response to amino acid	6/142	106/17913	0.000198722	0.001438849	0.000759072	EGFR/BCL2L1/CASP3/ICAM1/TNF/RELA	6
BP	GO:2000278	regulation of DNA biosynthetic process	6/142	106/17913	0.000198722	0.001438849	0.000759072	DUSP1/AURKB/MAPK1/FGF2/PPARG/CTNNB1	6
BP	GO:0001990	regulation of systemic arterial blood pressure by hormone	4/142	37/17913	0.000204009	0.001466025	0.000773408	ECE1/ACE/AGTR1/MME	4
BP	GO:0030574	collagen catabolic process	4/142	37/17913	0.000204009	0.001466025	0.000773408	ITGB1/CTSS/CTSL/CTSB	4
BP	GO:0042307	positive regulation of protein import into nucleus	4/142	37/17913	0.000204009	0.001466025	0.000773408	MAPK14/PTGS2/MAPK1/PIK3R1	4
BP	GO:0051932	synaptic transmission, GABAergic	4/142	37/17913	0.000204009	0.001466025	0.000773408	CA2/ADORA2A/ADRA1A/PRKCE	4
BP	GO:0017014	protein nitrosylation	3/142	15/17913	0.000206942	0.001478767	0.000780131	ACE/GAPDH/NOS2	3
BP	GO:0018119	peptidyl-cysteine S-nitrosylation	3/142	15/17913	0.000206942	0.001478767	0.000780131	ACE/GAPDH/NOS2	3
BP	GO:0034310	primary alcohol catabolic process	3/142	15/17913	0.000206942	0.001478767	0.000780131	AKR1C3/AKR1B10/ALDH2	3
BP	GO:1901861	regulation of muscle tissue development	7/142	152/17913	0.000210772	0.001502799	0.000792809	PIM1/MAPK14/MAPK1/FGF2/HMGCR/BCL2/CTNNB1	7
BP	GO:0040013	negative regulation of locomotion	11/142	377/17913	0.000211092	0.001502799	0.000792809	SERPINE1/DUSP1/STAT3/ADORA2A/MIF/NFE2L2/FGF2/PADI2/PPARG/PTGER4/BCL2	11
BP	GO:0051251	positive regulation of lymphocyte activation	9/142	258/17913	0.000219247	0.001556394	0.000821083	LCK/SYK/PIK3CA/MIF/BTK/IL2/CD38/BCL2/PIK3R1	9
BP	GO:0048634	regulation of muscle organ development	7/142	153/17913	0.000219434	0.001556394	0.000821083	PIM1/MAPK14/MAPK1/FGF2/HMGCR/BCL2/CTNNB1	7
BP	GO:0006006	glucose metabolic process	8/142	204/17913	0.000224772	0.001591301	0.000839499	MAPK14/PIK3CA/GSK3B/HK2/TNF/ESRRB/GAPDH/SLC37A4	8
BP	GO:0016572	histone phosphorylation	4/142	38/17913	0.000226614	0.001595481	0.000841704	AURKB/PRKCA/PRKCB/PKN1	4
BP	GO:0050856	regulation of T cell receptor signaling pathway	4/142	38/17913	0.000226614	0.001595481	0.000841704	LCK/LGALS3/PTPN22/RELA	4
BP	GO:1902042	negative regulation of extrinsic apoptotic signaling pathway via death domain receptors	4/142	38/17913	0.000226614	0.001595481	0.000841704	BCL2L1/SERPINE1/ICAM1/CASP8	4
BP	GO:0042303	molting cycle	6/142	109/17913	0.000231364	0.001622943	0.000856191	EGFR/PTGS2/TNF/BCL2/RELA/CTNNB1	6
BP	GO:0042633	hair cycle	6/142	109/17913	0.000231364	0.001622943	0.000856191	EGFR/PTGS2/TNF/BCL2/RELA/CTNNB1	6
BP	GO:0050867	positive regulation of cell activation	10/142	319/17913	0.000232779	0.001629877	0.00085985	LCK/SYK/ADORA2B/PIK3CA/MIF/BTK/IL2/CD38/BCL2/PIK3R1	10
BP	GO:0019674	NAD metabolic process	5/142	71/17913	0.000249497	0.001734992	0.000915303	PTGS2/HK2/CD38/VCP/GAPDH	5
BP	GO:1903036	positive regulation of response to wounding	5/142	71/17913	0.000249497	0.001734992	0.000915303	SERPINE1/F2/NFE2L2/PRKCE/MYLK	5
BP	GO:2000300	regulation of synaptic vesicle exocytosis	5/142	71/17913	0.000249497	0.001734992	0.000915303	ADORA2A/ADORA2B/GSK3B/ADRA1A/PRKCB	5
BP	GO:0030890	positive regulation of B cell proliferation	4/142	39/17913	0.000250968	0.001734992	0.000915303	MIF/IL2/CD38/BCL2	4
BP	GO:0060045	positive regulation of cardiac muscle cell proliferation	4/142	39/17913	0.000250968	0.001734992	0.000915303	PIM1/MAPK14/MAPK1/FGF2	4
BP	GO:0071548	response to dexamethasone	4/142	39/17913	0.000250968	0.001734992	0.000915303	GBA/EGFR/ICAM1/DNMT3B	4
BP	GO:1904591	positive regulation of protein import	4/142	39/17913	0.000250968	0.001734992	0.000915303	MAPK14/PTGS2/MAPK1/PIK3R1	4
BP	GO:0033033	negative regulation of myeloid cell apoptotic process	3/142	16/17913	0.000253222	0.001744265	0.000920196	CCR5/MIF/BCL2	3
BP	GO:0097067	cellular response to thyroid hormone stimulus	3/142	16/17913	0.000253222	0.001744265	0.000920196	CTSS/CTSL/CTSB	3
BP	GO:0019058	viral life cycle	10/142	324/17913	0.000263586	0.00181239	0.000956135	EGFR/ITGB1/ICAM1/CCR5/XPO1/CTSB/PABPC1/TNF/VCP/BCL2	10
BP	GO:0043062	extracellular structure organization	11/142	387/17913	0.00026427	0.001813829	0.000956894	TTR/SERPINE1/ALB/ITGB1/ICAM1/CTSS/CTSL/FGF2/AGTR1/TNF/MPO	11
BP	GO:1990266	neutrophil migration	5/142	72/17913	0.000266423	0.00182533	0.000962962	SYK/LGALS3/PLA2G1B/PDE4B/PIK3CG	5
BP	GO:0043270	positive regulation of ion transport	9/142	266/17913	0.000274801	0.001875302	0.000989325	ABCB1/ADORA2A/CTSS/F2/CCR1/MIF/LGALS3/PLA2G1B/MYLK	9
BP	GO:0042326	negative regulation of phosphorylation	12/142	455/17913	0.000275626	0.001875302	0.000989325	GBA/DUSP1/JUN/CASP3/STAT3/ADORA2A/HMGCR/PTPN22/IL2/XDH/YWHAG/PKN1	12
BP	GO:0030810	positive regulation of nucleotide biosynthetic process	4/142	40/17913	0.000277147	0.001875302	0.000989325	STAT3/ADORA2B/VCP/ESRRB	4
BP	GO:0061028	establishment of endothelial barrier	4/142	40/17913	0.000277147	0.001875302	0.000989325	ICAM1/TNF/PTPRS/CTNNB1	4
BP	GO:1900373	positive regulation of purine nucleotide biosynthetic process	4/142	40/17913	0.000277147	0.001875302	0.000989325	STAT3/ADORA2B/VCP/ESRRB	4
BP	GO:2000273	positive regulation of signaling receptor activity	4/142	40/17913	0.000277147	0.001875302	0.000989325	ITGB1/ADRA2C/PRKCE/ADAM17	4
BP	GO:0009206	purine ribonucleoside triphosphate biosynthetic process	7/142	159/17913	0.000277641	0.001875302	0.000989325	LDHA/STAT3/PARP1/HK2/VCP/ESRRB/GAPDH	7
BP	GO:0046488	phosphatidylinositol metabolic process	7/142	159/17913	0.000277641	0.001875302	0.000989325	PIK3CA/PIK3CB/FGF2/PLA2G1B/PLA2G5/PIK3R1/PIK3CG	7
BP	GO:0046717	acid secretion	6/142	113/17913	0.000281298	0.001896653	0.001000588	ACE/SYK/ADORA2A/MIF/PLA2G1B/NOS2	6
BP	GO:0034404	nucleobase-containing small molecule biosynthetic process	8/142	211/17913	0.000282409	0.001900791	0.001002771	LDHA/STAT3/HK2/XDH/VCP/ESRRB/PDE4B/GAPDH	8
BP	GO:0043627	response to estrogen	5/142	73/17913	0.000284207	0.001906182	0.001005615	GBA/ESR1/CA2/MAPK1/PPARG	5
BP	GO:0051881	regulation of mitochondrial membrane potential	5/142	73/17913	0.000284207	0.001906182	0.001005615	BCL2L1/PARP1/ADORA2A/VCP/BCL2	5
BP	GO:0009145	purine nucleoside triphosphate biosynthetic process	7/142	160/17913	0.000288448	0.001931235	0.001018832	LDHA/STAT3/PARP1/HK2/VCP/ESRRB/GAPDH	7
BP	GO:0060537	muscle tissue development	11/142	392/17913	0.000294848	0.001964869	0.001036576	ITGB1/PIM1/MAPK14/ADRA1A/MAPK1/FGF2/HMGCR/BCL2/EGLN1/MYLK/CTNNB1	11
BP	GO:0042752	regulation of circadian rhythm	6/142	114/17913	0.000295013	0.001964869	0.001036576	ADORA2A/HCRTR2/GSK3B/MAPK8/PPARG/HNF4A	6
BP	GO:0046660	female sex differentiation	6/142	114/17913	0.000295013	0.001964869	0.001036576	ESR1/BCL2L1/CASP3/ICAM1/HSPA5/BCL2	6
BP	GO:0007548	sex differentiation	9/142	269/17913	0.000298435	0.001984206	0.001046777	ESR1/BCL2L1/AKR1C3/CASP3/ICAM1/HSPA5/BCL2/HNF4A/CTNNB1	9
BP	GO:0010950	positive regulation of endopeptidase activity	7/142	161/17913	0.00029959	0.001988425	0.001049003	LCK/STAT3/CASP8/TNF/XDH/VCP/PPARG	7
BP	GO:0046474	glycerophospholipid biosynthetic process	8/142	213/17913	0.00030093	0.00199386	0.00105187	ACHE/PIK3CA/PIK3CB/FGF2/PLA2G1B/PLA2G5/PIK3R1/PIK3CG	8
BP	GO:0030193	regulation of blood coagulation	5/142	74/17913	0.000302878	0.002001197	0.001055741	SERPINE1/SYK/F2/NFE2L2/PRKCA	5
BP	GO:0008631	intrinsic apoptotic signaling pathway in response to oxidative stress	4/142	41/17913	0.000305231	0.002001197	0.001055741	PARP1/NFE2L2/BCL2/MCL1	4
BP	GO:0010224	response to UV-B	3/142	17/17913	0.000305702	0.002001197	0.001055741	MME/BCL2/RELA	3
BP	GO:0016137	glycoside metabolic process	3/142	17/17913	0.000305702	0.002001197	0.001055741	GBA/AKR1C3/AKR1B10	3
BP	GO:0031000	response to caffeine	3/142	17/17913	0.000305702	0.002001197	0.001055741	ADORA2A/PPARG/DNMT3B	3
BP	GO:0036270	response to diuretic	3/142	17/17913	0.000305702	0.002001197	0.001055741	ADORA2A/PPARG/DNMT3B	3
BP	GO:1904996	positive regulation of leukocyte adhesion to vascular endothelial cell	3/142	17/17913	0.000305702	0.002001197	0.001055741	ICAM1/TNF/RELA	3
BP	GO:1903039	positive regulation of leukocyte cell-cell adhesion	8/142	214/17913	0.000310557	0.002029425	0.001070633	LCK/SYK/ICAM1/PIK3CA/TNF/IL2/PIK3R1/RELA	8
BP	GO:0051100	negative regulation of binding	7/142	162/17913	0.000311076	0.002029425	0.001070633	JUN/ACE/AURKB/GSK3B/MET/HSPA5/MAPK8	7
BP	GO:0030336	negative regulation of cell migration	10/142	332/17913	0.000319958	0.002083817	0.001099328	SERPINE1/DUSP1/STAT3/MIF/NFE2L2/FGF2/PADI2/PPARG/PTGER4/BCL2	10
BP	GO:0001558	regulation of cell growth	11/142	396/17913	0.000321415	0.002088824	0.001101969	EGFR/F2/GSK3B/AGTR1/ADAM17/IL2/CD38/PPARG/BCL2/HNF4A/PTPRS	11
BP	GO:1900046	regulation of hemostasis	5/142	75/17913	0.000322464	0.002088824	0.001101969	SERPINE1/SYK/F2/NFE2L2/PRKCA	5
BP	GO:1903201	regulation of oxidative stress-induced cell death	5/142	75/17913	0.000322464	0.002088824	0.001101969	PARP1/MET/NFE2L2/MCL1/CTNNB1	5
BP	GO:0002695	negative regulation of leukocyte activation	7/142	163/17913	0.000322913	0.002088824	0.001101969	CASP3/ADORA2A/LGALS3/BTK/PTPN22/IL2/PKN1	7
BP	GO:0007569	cell aging	6/142	116/17913	0.000324016	0.002092419	0.001103866	SERPINE1/MAPK14/ICAM1/MIF/MME/BCL2	6
BP	GO:0009201	ribonucleoside triphosphate biosynthetic process	7/142	164/17913	0.000335108	0.002157986	0.001138456	LDHA/STAT3/PARP1/HK2/VCP/ESRRB/GAPDH	7
BP	GO:0017001	antibiotic catabolic process	4/142	42/17913	0.000335298	0.002157986	0.001138456	AKR1C3/AKR1B10/ALDH2/MPO	4
BP	GO:0034754	cellular hormone metabolic process	6/142	117/17913	0.000339331	0.002180273	0.001150213	ESR1/ECE1/TTR/AKR1C3/AKR1B10/HSD17B2	6
BP	GO:0043393	regulation of protein binding	8/142	217/17913	0.000340957	0.002187043	0.001153785	ACE/AURKB/GSK3B/MET/LGALS3/HSPA5/MAPK8/BCL2	8
BP	GO:0150076	neuroinflammatory response	5/142	76/17913	0.000342994	0.002192755	0.001156798	EGFR/JUN/ADORA2A/PTGS2/TNF	5
BP	GO:1902803	regulation of synaptic vesicle transport	5/142	76/17913	0.000342994	0.002192755	0.001156798	ADORA2A/ADORA2B/GSK3B/ADRA1A/PRKCB	5
BP	GO:0043280	positive regulation of cysteine-type endopeptidase activity involved in apoptotic process	6/142	118/17913	0.000355208	0.002267043	0.00119599	LCK/CASP8/TNF/XDH/VCP/PPARG	6
BP	GO:0034644	cellular response to UV	5/142	77/17913	0.000364499	0.002316138	0.00122189	PARP1/PTGS2/AURKB/MME/PIK3R1	5
BP	GO:0071260	cellular response to mechanical stimulus	5/142	77/17913	0.000364499	0.002316138	0.00122189	EGFR/PTGS2/CASP8/MAPK8/PTGER4	5
BP	GO:0035994	response to muscle stretch	3/142	18/17913	0.000364718	0.002316138	0.00122189	JUN/MAPK14/RELA	3
BP	GO:1904646	cellular response to amyloid-beta	4/142	43/17913	0.000367428	0.002325621	0.001226893	PARP1/ICAM1/GRM5/GSK3B	4
BP	GO:2001239	regulation of extrinsic apoptotic signaling pathway in absence of ligand	4/142	43/17913	0.000367428	0.002325621	0.001226893	BCL2L1/TNF/BCL2/MCL1	4
BP	GO:0005996	monosaccharide metabolic process	9/142	277/17913	0.000369817	0.002336877	0.001232831	MAPK14/PIK3CA/GSK3B/PRKCE/HK2/TNF/ESRRB/GAPDH/SLC37A4	9
BP	GO:0033135	regulation of peptidyl-serine phosphorylation	6/142	119/17913	0.00037166	0.002344649	0.001236931	EGFR/PTGS2/PIK3CA/MIF/TNF/BCL2	6
BP	GO:0002526	acute inflammatory response	8/142	220/17913	0.000373743	0.002353902	0.001241813	STAT3/ICAM1/PTGS2/F2/BTK/TNF/PPARG/PIK3CG	8
BP	GO:0006066	alcohol metabolic process	10/142	339/17913	0.000377239	0.002372015	0.001251368	GBA/TTR/AKR1C3/AKR1B10/NAAA/ALDH2/FGF2/FDFT1/HMGCR/TNF	10
BP	GO:0034308	primary alcohol metabolic process	5/142	78/17913	0.000387008	0.002429443	0.001281665	TTR/AKR1C3/AKR1B10/NAAA/ALDH2	5
BP	GO:0006469	negative regulation of protein kinase activity	8/142	222/17913	0.000396994	0.002488047	0.001312581	GBA/DUSP1/CASP3/ADORA2A/HMGCR/PTPN22/YWHAG/PKN1	8
BP	GO:0002548	monocyte chemotaxis	4/142	44/17913	0.0004017	0.00251342	0.001325967	SERPINE1/DUSP1/CCR1/LGALS3	4
BP	GO:0006720	isoprenoid metabolic process	6/142	121/17913	0.000406351	0.002538366	0.001339127	EGFR/TTR/AKR1C3/AKR1B10/CYP2C9/CYP2C19	6
BP	GO:0050818	regulation of coagulation	5/142	79/17913	0.000410551	0.002560419	0.001350761	SERPINE1/SYK/F2/NFE2L2/PRKCA	5
BP	GO:0006839	mitochondrial transport	8/142	224/17913	0.00042141	0.002615342	0.001379736	BCL2L1/STAT3/GSK3B/HK2/CASP8/MAPK8/YWHAG/BCL2	8
BP	GO:0043122	regulation of I-kappaB kinase/NF-kappaB signaling	8/142	224/17913	0.00042141	0.002615342	0.001379736	ESR1/TGM2/PRKCB/PRKCE/CASP8/TNF/RELA/CTNNB1	8
BP	GO:0046434	organophosphate catabolic process	8/142	224/17913	0.00042141	0.002615342	0.001379736	LDHA/STAT3/HK2/XDH/VCP/ESRRB/PDE4B/GAPDH	8
BP	GO:1903409	reactive oxygen species biosynthetic process	6/142	122/17913	0.000424619	0.002630985	0.001387989	STAT3/ICAM1/PTGS2/TNF/MPO/NOS2	6
BP	GO:0002689	negative regulation of leukocyte chemotaxis	3/142	19/17913	0.000430594	0.0026551	0.001400711	DUSP1/MIF/PADI2	3
BP	GO:0031281	positive regulation of cyclase activity	3/142	19/17913	0.000430594	0.0026551	0.001400711	MAPK14/ADORA2B/MAPK8	3
BP	GO:0032495	response to muramyl dipeptide	3/142	19/17913	0.000430594	0.0026551	0.001400711	MAPK14/PTPN22/RELA	3
BP	GO:0032637	interleukin-8 production	5/142	80/17913	0.00043516	0.002674622	0.00141101	SERPINE1/PTPN22/TNF/PLA2G1B/NOS2	5
BP	GO:0043536	positive regulation of blood vessel endothelial cell migration	5/142	80/17913	0.00043516	0.002674622	0.00141101	PTGS2/NFE2L2/FGF2/PRKCA/ADAM17	5
BP	GO:0043123	positive regulation of I-kappaB kinase/NF-kappaB signaling	7/142	172/17913	0.000446569	0.002740345	0.001445682	TGM2/PRKCB/PRKCE/CASP8/TNF/RELA/CTNNB1	7
BP	GO:2000146	negative regulation of cell motility	10/142	347/17913	0.000452937	0.002774966	0.001463947	SERPINE1/DUSP1/STAT3/MIF/NFE2L2/FGF2/PADI2/PPARG/PTGER4/BCL2	10
BP	GO:0042063	gliogenesis	9/142	285/17913	0.00045475	0.002781617	0.001467455	EGFR/STAT3/ADORA2A/F2/MAPK1/TNF/PPARG/RELA/CTNNB1	9
BP	GO:0003158	endothelium development	6/142	124/17913	0.000463075	0.002828013	0.001491932	ICAM1/MET/TNF/XDH/PTPRS/CTNNB1	6
BP	GO:0061614	pri-miRNA transcription by RNA polymerase II	4/142	46/17913	0.000476998	0.002903761	0.001531893	JUN/STAT3/PPARG/RELA	4
BP	GO:2000107	negative regulation of leukocyte apoptotic process	4/142	46/17913	0.000476998	0.002903761	0.001531893	AURKB/CCR5/MIF/IL2	4
BP	GO:0009127	purine nucleoside monophosphate biosynthetic process	7/142	174/17913	0.000478604	0.00290429	0.001532172	LDHA/STAT3/PARP1/HK2/VCP/ESRRB/GAPDH	7
BP	GO:0009168	purine ribonucleoside monophosphate biosynthetic process	7/142	174/17913	0.000478604	0.00290429	0.001532172	LDHA/STAT3/PARP1/HK2/VCP/ESRRB/GAPDH	7
BP	GO:0051170	import into nucleus	6/142	125/17913	0.000483294	0.002928104	0.001544736	SYK/MAPK14/STAT3/PTGS2/MAPK1/PIK3R1	6
BP	GO:0001933	negative regulation of protein phosphorylation	11/142	416/17913	0.000486531	0.002943052	0.001552621	GBA/DUSP1/JUN/CASP3/ADORA2A/HMGCR/PTPN22/IL2/XDH/YWHAG/PKN1	11
BP	GO:0014855	striated muscle cell proliferation	5/142	82/17913	0.000487696	0.002945439	0.00155388	PIM1/MAPK14/STAT3/MAPK1/FGF2	5
BP	GO:0009142	nucleoside triphosphate biosynthetic process	7/142	175/17913	0.000495295	0.002986611	0.001575601	LDHA/STAT3/PARP1/HK2/VCP/ESRRB/GAPDH	7
BP	GO:0050663	cytokine secretion	8/142	230/17913	0.000502084	0.003021217	0.001593858	SYK/MAPK14/MIF/PTPN22/TNF/PTGER4/GAPDH/NOS2	8
BP	GO:0048489	synaptic vesicle transport	6/142	126/17913	0.000504195	0.003021217	0.001593858	ADORA2A/ADORA2B/GSK3B/ADRA1A/PRKCB/CTNNB1	6
BP	GO:0051592	response to calcium ion	6/142	126/17913	0.000504195	0.003021217	0.001593858	EGFR/AKR1C3/DUSP1/JUN/HSPA5/KCNMA1	6
BP	GO:0097480	establishment of synaptic vesicle localization	6/142	126/17913	0.000504195	0.003021217	0.001593858	ADORA2A/ADORA2B/GSK3B/ADRA1A/PRKCB/CTNNB1	6
BP	GO:0003073	regulation of systemic arterial blood pressure	5/142	83/17913	0.000515688	0.003080428	0.001625095	ECE1/ACE/ADRA1A/AGTR1/MME	5
BP	GO:1905897	regulation of response to endoplasmic reticulum stress	5/142	83/17913	0.000515688	0.003080428	0.001625095	BCL2L1/ERN1/NFE2L2/HSPA5/PIK3R1	5
BP	GO:0006953	acute-phase response	4/142	47/17913	0.000518185	0.003090518	0.001630418	STAT3/PTGS2/F2/TNF	4
BP	GO:0061138	morphogenesis of a branching epithelium	7/142	178/17913	0.00054817	0.003264256	0.001722074	ESR1/TGM2/MET/FGF2/TNF/BCL2/CTNNB1	7
BP	GO:0022411	cellular component disassembly	12/142	492/17913	0.000555242	0.003301229	0.001741579	GBA/CASP3/CTSS/CTSL/GSK3B/PRKCA/PRKCB/HK2/TNF/PADI2/VCP/CTNNB1	12
BP	GO:0002686	negative regulation of leukocyte migration	4/142	48/17913	0.000561841	0.003319813	0.001751383	DUSP1/MIF/PADI2/PTGER4	4
BP	GO:0051972	regulation of telomerase activity	4/142	48/17913	0.000561841	0.003319813	0.001751383	AURKB/MAPK1/PPARG/CTNNB1	4
BP	GO:0101023	vascular endothelial cell proliferation	4/142	48/17913	0.000561841	0.003319813	0.001751383	STAT3/FGF2/ADAM17/PPARG	4
BP	GO:1905562	regulation of vascular endothelial cell proliferation	4/142	48/17913	0.000561841	0.003319813	0.001751383	STAT3/FGF2/ADAM17/PPARG	4
BP	GO:0035265	organ growth	7/142	179/17913	0.00056676	0.003343708	0.001763989	ESR1/PIM1/MAPK14/ADRA1A/MAPK1/FGF2/BCL2	7
BP	GO:0010632	regulation of epithelial cell migration	9/142	294/17913	0.000568868	0.003350976	0.001767824	JUN/PTGS2/MET/NFE2L2/FGF2/PRKCA/PRKCE/ADAM17/PPARG	9
BP	GO:0010595	positive regulation of endothelial cell migration	6/142	129/17913	0.000571144	0.003359205	0.001772165	PTGS2/MET/NFE2L2/FGF2/PRKCA/ADAM17	6
BP	GO:0001942	hair follicle development	5/142	85/17913	0.000575277	0.003367968	0.001776788	EGFR/TNF/BCL2/RELA/CTNNB1	5
BP	GO:0043506	regulation of JUN kinase activity	5/142	85/17913	0.000575277	0.003367968	0.001776788	ERN1/SYK/PTPN22/TNF/PKN1	5
BP	GO:0046427	positive regulation of JAK-STAT cascade	5/142	85/17913	0.000575277	0.003367968	0.001776788	STAT3/F2/TNF/IL2/FLT3	5
BP	GO:0016485	protein processing	9/142	295/17913	0.000582881	0.003378764	0.001782483	ECE1/SERPINE1/CASP3/ACE/PARP1/CTSS/F2/MME/CASP8	9
BP	GO:0006925	inflammatory cell apoptotic process	3/142	21/17913	0.000584191	0.003378764	0.001782483	CCR5/CTSL/PIK3CB	3
BP	GO:0035024	negative regulation of Rho protein signal transduction	3/142	21/17913	0.000584191	0.003378764	0.001782483	ITGB1/ADRA1A/MET	3
BP	GO:0055093	response to hyperoxia	3/142	21/17913	0.000584191	0.003378764	0.001782483	KCNA5/PPARG/DNMT3B	3
BP	GO:0071379	cellular response to prostaglandin stimulus	3/142	21/17913	0.000584191	0.003378764	0.001782483	AKR1C3/PRKCE/PPARG	3
BP	GO:0071498	cellular response to fluid shear stress	3/142	21/17913	0.000584191	0.003378764	0.001782483	CA2/PTGS2/NFE2L2	3
BP	GO:2000144	positive regulation of DNA-templated transcription, initiation	3/142	21/17913	0.000584191	0.003378764	0.001782483	ESR1/JUN/CTNNB1	3
BP	GO:2000737	negative regulation of stem cell differentiation	3/142	21/17913	0.000584191	0.003378764	0.001782483	STAT3/NFE2L2/ESRRB	3
BP	GO:0016999	antibiotic metabolic process	6/142	130/17913	0.00059493	0.003425328	0.001807048	EGFR/AKR1C3/AKR1B10/STAT3/ALDH2/MPO	6
BP	GO:0046683	response to organophosphorus	6/142	130/17913	0.00059493	0.003425328	0.001807048	DUSP1/PTGS2/HSPA5/PLA2G5/PIK3CG/RELA	6
BP	GO:0050921	positive regulation of chemotaxis	6/142	130/17913	0.00059493	0.003425328	0.001807048	SERPINE1/MAPK14/CCR1/MET/FGF2/ADAM17	6
BP	GO:0009165	nucleotide biosynthetic process	10/142	360/17913	0.000602702	0.003464855	0.001827901	LDHA/STAT3/PARP1/ADORA2B/PTGS2/MAPK1/HK2/VCP/ESRRB/GAPDH	10
BP	GO:0051099	positive regulation of binding	7/142	181/17913	0.000605445	0.003469503	0.001830353	ACE/PARP1/GSK3B/MET/LGALS3/PPARG/CTNNB1	7
BP	GO:0045981	positive regulation of nucleotide metabolic process	4/142	49/17913	0.000608048	0.003469503	0.001830353	STAT3/ADORA2B/VCP/ESRRB	4
BP	GO:0055023	positive regulation of cardiac muscle tissue growth	4/142	49/17913	0.000608048	0.003469503	0.001830353	PIM1/MAPK14/MAPK1/FGF2	4
BP	GO:1900544	positive regulation of purine nucleotide metabolic process	4/142	49/17913	0.000608048	0.003469503	0.001830353	STAT3/ADORA2B/VCP/ESRRB	4
BP	GO:1904707	positive regulation of vascular smooth muscle cell proliferation	4/142	49/17913	0.000608048	0.003469503	0.001830353	ERN1/JUN/FGF2/TNF	4
BP	GO:0071453	cellular response to oxygen levels	8/142	237/17913	0.000611589	0.003484507	0.001838268	ICAM1/PTGS2/NFE2L2/PRKCE/PPARG/BCL2/EGLN1/DNMT3B	8
BP	GO:0045165	cell fate commitment	8/142	238/17913	0.000628697	0.003576649	0.001886879	CASP3/ITGB1/STAT3/FGF2/PPARG/BCL2/MCL1/CTNNB1	8
BP	GO:0022404	molting cycle process	5/142	87/17913	0.000639892	0.003613588	0.001906366	EGFR/TNF/BCL2/RELA/CTNNB1	5
BP	GO:0022405	hair cycle process	5/142	87/17913	0.000639892	0.003613588	0.001906366	EGFR/TNF/BCL2/RELA/CTNNB1	5
BP	GO:0098773	skin epidermis development	5/142	87/17913	0.000639892	0.003613588	0.001906366	EGFR/TNF/BCL2/RELA/CTNNB1	5
BP	GO:1903035	negative regulation of response to wounding	5/142	87/17913	0.000639892	0.003613588	0.001906366	SERPINE1/F2/FGF2/HMGCR/PTPRS	5
BP	GO:1901615	organic hydroxy compound metabolic process	12/142	500/17913	0.000639916	0.003613588	0.001906366	GBA/TTR/AKR1C3/AKR1B10/NAAA/ALDH2/MAOA/FGF2/FDFT1/HMGCR/TNF/BCL2	12
BP	GO:0019318	hexose metabolic process	8/142	239/17913	0.00064619	0.003643633	0.001922216	MAPK14/PIK3CA/GSK3B/HK2/TNF/ESRRB/GAPDH/SLC37A4	8
BP	GO:0051966	regulation of synaptic transmission, glutamatergic	4/142	50/17913	0.000656888	0.003698502	0.001951162	EGFR/ADORA2A/PTGS2/TNF	4
BP	GO:0051271	negative regulation of cellular component movement	10/142	365/17913	0.000670275	0.003740694	0.001973421	SERPINE1/DUSP1/STAT3/MIF/NFE2L2/FGF2/PADI2/PPARG/PTGER4/BCL2	10
BP	GO:1901293	nucleoside phosphate biosynthetic process	10/142	365/17913	0.000670275	0.003740694	0.001973421	LDHA/STAT3/PARP1/ADORA2B/PTGS2/MAPK1/HK2/VCP/ESRRB/GAPDH	10
BP	GO:0046631	alpha-beta T cell activation	6/142	133/17913	0.000670929	0.003740694	0.001973421	SYK/STAT3/ADORA2A/IL2/PTGER4/BCL2	6
BP	GO:0019430	removal of superoxide radicals	3/142	22/17913	0.000672519	0.003740694	0.001973421	NFE2L2/TNF/MPO	3
BP	GO:0043496	regulation of protein homodimerization activity	3/142	22/17913	0.000672519	0.003740694	0.001973421	LGALS3/HSPA5/BCL2	3
BP	GO:0002286	T cell activation involved in immune response	5/142	88/17913	0.000674166	0.003740694	0.001973421	STAT3/ICAM1/LGALS3/IL2/PTGER4	5
BP	GO:1904035	regulation of epithelial cell apoptotic process	5/142	88/17913	0.000674166	0.003740694	0.001973421	SERPINE1/AKR1C3/ICAM1/NFE2L2/TNF	5
BP	GO:1904705	regulation of vascular smooth muscle cell proliferation	5/142	88/17913	0.000674166	0.003740694	0.001973421	ERN1/JUN/FGF2/TNF/PPARG	5
BP	GO:1904894	positive regulation of STAT cascade	5/142	88/17913	0.000674166	0.003740694	0.001973421	STAT3/F2/TNF/IL2/FLT3	5
BP	GO:1990874	vascular smooth muscle cell proliferation	5/142	88/17913	0.000674166	0.003740694	0.001973421	ERN1/JUN/FGF2/TNF/PPARG	5
BP	GO:0006836	neurotransmitter transport	8/142	241/17913	0.000682355	0.003780645	0.001994497	SYK/ADORA2A/NAAA/ADORA2B/GSK3B/ADRA1A/PRKCB/BTK	8
BP	GO:0006732	coenzyme metabolic process	10/142	366/17913	0.000684514	0.003787118	0.001997912	LDHA/STAT3/PTGS2/FOLH1/HK2/HMGCR/CD38/VCP/ESRRB/GAPDH	10
BP	GO:0009620	response to fungus	4/142	51/17913	0.000708444	0.003913846	0.002064768	SYK/BTK/GAPDH/MPO	4
BP	GO:2001056	positive regulation of cysteine-type endopeptidase activity	6/142	135/17913	0.000725631	0.004003012	0.002111809	LCK/CASP8/TNF/XDH/VCP/PPARG	6
BP	GO:0033673	negative regulation of kinase activity	8/142	244/17913	0.000739651	0.004074477	0.00214951	GBA/DUSP1/CASP3/ADORA2A/HMGCR/PTPN22/YWHAG/PKN1	8
BP	GO:0061564	axon development	11/142	438/17913	0.000744986	0.004097961	0.002161899	JUN/CASP3/ITGB1/PIK3CA/GSK3B/MAPK1/PIK3CB/PRKCA/BCL2/PIK3R1/PTPRS	11
BP	GO:0071901	negative regulation of protein serine/threonine kinase activity	6/142	136/17913	0.000754244	0.004136982	0.002182485	GBA/DUSP1/CASP3/HMGCR/PTPN22/YWHAG	6
BP	GO:1903305	regulation of regulated secretory pathway	6/142	136/17913	0.000754244	0.004136982	0.002182485	SYK/ADORA2A/ADORA2B/GSK3B/ADRA1A/PRKCB	6
BP	GO:0009156	ribonucleoside monophosphate biosynthetic process	7/142	188/17913	0.000757666	0.004149795	0.002189245	LDHA/STAT3/PARP1/HK2/VCP/ESRRB/GAPDH	7
BP	GO:0050857	positive regulation of antigen receptor-mediated signaling pathway	3/142	23/17913	0.000768926	0.004193441	0.00221227	LCK/PRKCB/RELA	3
BP	GO:0051968	positive regulation of synaptic transmission, glutamatergic	3/142	23/17913	0.000768926	0.004193441	0.00221227	EGFR/ADORA2A/PTGS2	3
BP	GO:0071404	cellular response to low-density lipoprotein particle stimulus	3/142	23/17913	0.000768926	0.004193441	0.00221227	ITGB1/SYK/PPARG	3
BP	GO:0045017	glycerolipid biosynthetic process	8/142	246/17913	0.000779958	0.004247547	0.002240814	ACHE/PIK3CA/PIK3CB/FGF2/PLA2G1B/PLA2G5/PIK3R1/PIK3CG	8
BP	GO:0015718	monocarboxylic acid transport	6/142	137/17913	0.000783723	0.004255925	0.002245234	ACE/SYK/MIF/PPARG/PLA2G1B/NOS2	6
BP	GO:0097479	synaptic vesicle localization	6/142	137/17913	0.000783723	0.004255925	0.002245234	ADORA2A/ADORA2B/GSK3B/ADRA1A/PRKCB/CTNNB1	6
BP	GO:0017158	regulation of calcium ion-dependent exocytosis	5/142	91/17913	0.000785263	0.004258241	0.002246456	ADORA2A/ADORA2B/GSK3B/ADRA1A/PRKCB	5
BP	GO:0009749	response to glucose	7/142	190/17913	0.000806297	0.004366108	0.002303362	ERN1/CASP3/ICAM1/PIK3CA/PRKCE/HMGCR/HNF4A	7
BP	GO:0002700	regulation of production of molecular mediator of immune response	6/142	138/17913	0.000814083	0.00439582	0.002319036	MAPK14/MIF/BTK/TNF/IL2/PKN1	6
BP	GO:0038127	ERBB signaling pathway	6/142	138/17913	0.000814083	0.00439582	0.002319036	EGFR/PIK3CA/MAPK1/PRKCA/ADAM17/PIK3R1	6
BP	GO:0060421	positive regulation of heart growth	4/142	53/17913	0.000820036	0.004421719	0.002332699	PIM1/MAPK14/MAPK1/FGF2	4
BP	GO:0008630	intrinsic apoptotic signaling pathway in response to DNA damage	5/142	92/17913	0.000825166	0.004443114	0.002343986	BCL2L1/MIF/TNF/BCL2/PIK3R1	5
BP	GO:0014706	striated muscle tissue development	10/142	376/17913	0.00084117	0.004519932	0.002384512	ITGB1/PIM1/MAPK14/ADRA1A/MAPK1/FGF2/HMGCR/BCL2/EGLN1/CTNNB1	10
BP	GO:0002433	immune response-regulating cell surface receptor signaling pathway involved in phagocytosis	6/142	139/17913	0.000845344	0.004519932	0.002384512	SYK/PIK3CA/MAPK1/PIK3CB/PRKCE/PIK3R1	6
BP	GO:0032675	regulation of interleukin-6 production	6/142	139/17913	0.000845344	0.004519932	0.002384512	GBA/STAT3/ADORA2B/MAPKAPK2/PTPN22/TNF	6
BP	GO:0038096	Fc-gamma receptor signaling pathway involved in phagocytosis	6/142	139/17913	0.000845344	0.004519932	0.002384512	SYK/PIK3CA/MAPK1/PIK3CB/PRKCE/PIK3R1	6
BP	GO:0071322	cellular response to carbohydrate stimulus	6/142	139/17913	0.000845344	0.004519932	0.002384512	ERN1/ICAM1/PIK3CA/PRKCB/PRKCE/HMGCR	6
BP	GO:0001763	morphogenesis of a branching structure	7/142	192/17913	0.000857364	0.004571411	0.00241167	ESR1/TGM2/MET/FGF2/TNF/BCL2/CTNNB1	7
BP	GO:0071897	DNA biosynthetic process	7/142	192/17913	0.000857364	0.004571411	0.00241167	DUSP1/AURKB/MAPK1/FGF2/VCP/PPARG/CTNNB1	7
BP	GO:0051591	response to cAMP	5/142	93/17913	0.000866563	0.004607073	0.002430483	DUSP1/HSPA5/PLA2G5/PIK3CG/RELA	5
BP	GO:0032800	receptor biosynthetic process	3/142	24/17913	0.000873693	0.004607073	0.002430483	ACHE/TNF/PPARG	3
BP	GO:0046697	decidualization	3/142	24/17913	0.000873693	0.004607073	0.002430483	PTGS2/CTSB/MAPK1	3
BP	GO:0048143	astrocyte activation	3/142	24/17913	0.000873693	0.004607073	0.002430483	EGFR/ADORA2A/TNF	3
BP	GO:0048643	positive regulation of skeletal muscle tissue development	3/142	24/17913	0.000873693	0.004607073	0.002430483	HMGCR/BCL2/CTNNB1	3
BP	GO:0071450	cellular response to oxygen radical	3/142	24/17913	0.000873693	0.004607073	0.002430483	NFE2L2/TNF/MPO	3
BP	GO:0071451	cellular response to superoxide	3/142	24/17913	0.000873693	0.004607073	0.002430483	NFE2L2/TNF/MPO	3
BP	GO:1905564	positive regulation of vascular endothelial cell proliferation	3/142	24/17913	0.000873693	0.004607073	0.002430483	STAT3/FGF2/ADAM17	3
BP	GO:0017038	protein import	6/142	140/17913	0.000877524	0.0046209	0.002437778	SYK/MAPK14/STAT3/PTGS2/MAPK1/PIK3R1	6
BP	GO:0001541	ovarian follicle development	4/142	54/17913	0.000880239	0.004622464	0.002438603	ESR1/BCL2L1/ICAM1/BCL2	4
BP	GO:1904645	response to amyloid-beta	4/142	54/17913	0.000880239	0.004622464	0.002438603	PARP1/ICAM1/GRM5/GSK3B	4
BP	GO:0007565	female pregnancy	7/142	193/17913	0.000883838	0.004634026	0.002444703	ESR1/PTGS2/ADRA2C/CTSB/MAPK1/CD38/BCL2	7
BP	GO:0006470	protein dephosphorylation	9/142	313/17913	0.000887624	0.004634026	0.002444703	GBA/LCK/DUSP1/GSK3B/LGALS3/PTPN22/TNF/BCL2/PTPRS	9
BP	GO:0008654	phospholipid biosynthetic process	8/142	251/17913	0.000888502	0.004634026	0.002444703	ACHE/PIK3CA/PIK3CB/FGF2/PLA2G1B/PLA2G5/PIK3R1/PIK3CG	8
BP	GO:0022409	positive regulation of cell-cell adhesion	8/142	251/17913	0.000888502	0.004634026	0.002444703	LCK/SYK/ICAM1/PIK3CA/TNF/IL2/PIK3R1/RELA	8
BP	GO:0090257	regulation of muscle system process	8/142	251/17913	0.000888502	0.004634026	0.002444703	PARP1/ADORA2B/PTGS2/ADRA2C/ADRA1A/PRKCA/PDE4B/PIK3CG	8
BP	GO:2001243	negative regulation of intrinsic apoptotic signaling pathway	5/142	94/17913	0.000909487	0.004736565	0.002498798	BCL2L1/PTGS2/MIF/NFE2L2/BCL2	5
BP	GO:0038094	Fc-gamma receptor signaling pathway	6/142	141/17913	0.00091064	0.004736565	0.002498798	SYK/PIK3CA/MAPK1/PIK3CB/PRKCE/PIK3R1	6
BP	GO:0010332	response to gamma radiation	4/142	55/17913	0.000943491	0.004860871	0.002564376	BCL2L1/PARP1/HSPA5/BCL2	4
BP	GO:0032722	positive regulation of chemokine production	4/142	55/17913	0.000943491	0.004860871	0.002564376	ADORA2B/MIF/ADAM17/TNF	4
BP	GO:0042306	regulation of protein import into nucleus	4/142	55/17913	0.000943491	0.004860871	0.002564376	MAPK14/PTGS2/MAPK1/PIK3R1	4
BP	GO:0001678	cellular glucose homeostasis	6/142	142/17913	0.00094471	0.004860871	0.002564376	ERN1/ICAM1/PIK3CA/PRKCE/HMGCR/PIK3R1	6
BP	GO:0002431	Fc receptor mediated stimulatory signaling pathway	6/142	142/17913	0.00094471	0.004860871	0.002564376	SYK/PIK3CA/MAPK1/PIK3CB/PRKCE/PIK3R1	6
BP	GO:0007612	learning	6/142	142/17913	0.00094471	0.004860871	0.002564376	JUN/ITGB1/GRM5/PTGS2/HMGCR/BCHE	6
BP	GO:0019359	nicotinamide nucleotide biosynthetic process	6/142	142/17913	0.00094471	0.004860871	0.002564376	LDHA/STAT3/PTGS2/HK2/ESRRB/GAPDH	6
BP	GO:0019363	pyridine nucleotide biosynthetic process	6/142	142/17913	0.00094471	0.004860871	0.002564376	LDHA/STAT3/PTGS2/HK2/ESRRB/GAPDH	6
BP	GO:0009124	nucleoside monophosphate biosynthetic process	7/142	196/17913	0.00096715	0.004969644	0.00262176	LDHA/STAT3/PARP1/HK2/VCP/ESRRB/GAPDH	7
BP	GO:0030194	positive regulation of blood coagulation	3/142	25/17913	0.000987096	0.005024859	0.002650889	SERPINE1/F2/NFE2L2	3
BP	GO:0042759	long-chain fatty acid biosynthetic process	3/142	25/17913	0.000987096	0.005024859	0.002650889	CYP2C9/PTGS2/ALOX5	3
BP	GO:0045672	positive regulation of osteoclast differentiation	3/142	25/17913	0.000987096	0.005024859	0.002650889	CA2/CCR1/TNF	3
BP	GO:0050901	leukocyte tethering or rolling	3/142	25/17913	0.000987096	0.005024859	0.002650889	ITGB1/SELE/TNF	3
BP	GO:0090025	regulation of monocyte chemotaxis	3/142	25/17913	0.000987096	0.005024859	0.002650889	SERPINE1/DUSP1/CCR1	3
BP	GO:1900048	positive regulation of hemostasis	3/142	25/17913	0.000987096	0.005024859	0.002650889	SERPINE1/F2/NFE2L2	3
BP	GO:1900101	regulation of endoplasmic reticulum unfolded protein response	3/142	25/17913	0.000987096	0.005024859	0.002650889	ERN1/HSPA5/PIK3R1	3
BP	GO:0042116	macrophage activation	5/142	96/17913	0.001000061	0.005070599	0.002675019	JUN/SYK/MIF/PRKCE/TNF	5
BP	GO:0046928	regulation of neurotransmitter secretion	5/142	96/17913	0.001000061	0.005070599	0.002675019	ADORA2A/ADORA2B/GSK3B/ADRA1A/PRKCB	5
BP	GO:0097327	response to antineoplastic agent	5/142	96/17913	0.001000061	0.005070599	0.002675019	GBA/EGFR/ICAM1/CTNNB1/DNMT3B	5
BP	GO:0061098	positive regulation of protein tyrosine kinase activity	4/142	56/17913	0.001009874	0.005113575	0.002697691	ACE/GRM5/ADRA1A/ADAM17	4
BP	GO:0050769	positive regulation of neurogenesis	11/142	455/17913	0.001015391	0.005129939	0.002706324	ADRA2C/NFE2L2/HSPA5/MME/TNF/IL2/PPARG/BCL2/RELA/CTNNB1/DNMT3B	11
BP	GO:0043467	regulation of generation of precursor metabolites and energy	6/142	144/17913	0.00101579	0.005129939	0.002706324	STAT3/PIK3CA/GSK3B/VCP/ESRRB/NOS2	6
BP	GO:0072525	pyridine-containing compound biosynthetic process	6/142	145/17913	0.001052836	0.005310015	0.002801324	LDHA/STAT3/PTGS2/HK2/ESRRB/GAPDH	6
BP	GO:0030278	regulation of ossification	7/142	199/17913	0.001056532	0.005314636	0.002803762	MAPK14/CCR1/MAPK1/TNF/PTGER4/BCL2/CTNNB1	7
BP	GO:0034764	positive regulation of transmembrane transport	7/142	199/17913	0.001056532	0.005314636	0.002803762	CA2/ABCB1/MAPK14/CTSS/F2/NFE2L2/PIK3R1	7
BP	GO:0001503	ossification	10/142	388/17913	0.001066984	0.005360156	0.002827776	EGFR/MAPK14/ACHE/PTGS2/CCR1/MAPK1/TNF/PTGER4/BCL2/CTNNB1	10
BP	GO:1903749	positive regulation of establishment of protein localization to mitochondrion	4/142	57/17913	0.001079473	0.005415782	0.002857122	CASP8/MAPK8/YWHAG/BCL2	4
BP	GO:0048754	branching morphogenesis of an epithelial tube	6/142	146/17913	0.001090911	0.005465995	0.002883612	ESR1/MET/FGF2/TNF/BCL2/CTNNB1	6
BP	GO:0042136	neurotransmitter biosynthetic process	5/142	98/17913	0.00109717	0.005490159	0.00289636	ACHE/ICAM1/PTGS2/TNF/NOS2	5
BP	GO:0050820	positive regulation of coagulation	3/142	26/17913	0.001109403	0.005529659	0.002917198	SERPINE1/F2/NFE2L2	3
BP	GO:1902175	regulation of oxidative stress-induced intrinsic apoptotic signaling pathway	3/142	26/17913	0.001109403	0.005529659	0.002917198	PARP1/NFE2L2/MCL1	3
BP	GO:1903203	regulation of oxidative stress-induced neuron death	3/142	26/17913	0.001109403	0.005529659	0.002917198	PARP1/MCL1/CTNNB1	3
BP	GO:0050707	regulation of cytokine secretion	7/142	201/17913	0.001119643	0.005566183	0.002936467	SYK/MAPK14/MIF/PTPN22/TNF/PTGER4/GAPDH	7
BP	GO:2001020	regulation of response to DNA damage stimulus	7/142	201/17913	0.001119643	0.005566183	0.002936467	EGFR/BCL2L1/PARP1/MIF/MGMT/BCL2/MCL1	7
BP	GO:0006090	pyruvate metabolic process	6/142	147/17913	0.001130035	0.005610551	0.002959873	LDHA/LDHB/STAT3/HK2/ESRRB/GAPDH	6
BP	GO:0046632	alpha-beta T cell differentiation	5/142	99/17913	0.001148265	0.005684991	0.002999145	SYK/STAT3/IL2/PTGER4/BCL2	5
BP	GO:0060043	regulation of cardiac muscle cell proliferation	4/142	58/17913	0.001152371	0.005684991	0.002999145	PIM1/MAPK14/MAPK1/FGF2	4
BP	GO:0070527	platelet aggregation	4/142	58/17913	0.001152371	0.005684991	0.002999145	SYK/PIK3CB/PRKCA/PIK3CG	4
BP	GO:1904589	regulation of protein import	4/142	58/17913	0.001152371	0.005684991	0.002999145	MAPK14/PTGS2/MAPK1/PIK3R1	4
BP	GO:0009896	positive regulation of catabolic process	10/142	392/17913	0.001152464	0.005684991	0.002999145	GBA/GSK3B/PIK3CB/NFE2L2/PABPC1/PRKCE/HK2/TNF/VCP/ESRRB	10
BP	GO:0048638	regulation of developmental growth	9/142	325/17913	0.001154901	0.005689676	0.003001616	PIM1/MAPK14/STAT3/PIK3CA/GSK3B/MAPK1/FGF2/BCL2/PTPRS	9
BP	GO:0016079	synaptic vesicle exocytosis	5/142	100/17913	0.001201103	0.005902076	0.003113669	ADORA2A/ADORA2B/GSK3B/ADRA1A/PRKCB	5
BP	GO:0046822	regulation of nucleocytoplasmic transport	5/142	100/17913	0.001201103	0.005902076	0.003113669	MAPK14/PTGS2/GSK3B/MAPK1/PIK3R1	5
BP	GO:0007269	neurotransmitter secretion	6/142	149/17913	0.001211505	0.00594555	0.003136604	ADORA2A/NAAA/ADORA2B/GSK3B/ADRA1A/PRKCB	6
BP	GO:0061900	glial cell activation	4/142	59/17913	0.001228651	0.006014256	0.00317285	EGFR/JUN/ADORA2A/TNF	4
BP	GO:1901616	organic hydroxy compound catabolic process	4/142	59/17913	0.001228651	0.006014256	0.00317285	AKR1C3/AKR1B10/ALDH2/MAOA	4
BP	GO:0007005	mitochondrion organization	11/142	466/17913	0.00123026	0.006014431	0.003172942	GBA/BCL2L1/JUN/STAT3/PARP1/GSK3B/HK2/CASP8/MAPK8/YWHAG/BCL2	11
BP	GO:0000303	response to superoxide	3/142	27/17913	0.001240873	0.006027772	0.00317998	NFE2L2/TNF/MPO	3
BP	GO:0003081	regulation of systemic arterial blood pressure by renin-angiotensin	3/142	27/17913	0.001240873	0.006027772	0.00317998	ACE/AGTR1/MME	3
BP	GO:0036475	neuron death in response to oxidative stress	3/142	27/17913	0.001240873	0.006027772	0.00317998	PARP1/MCL1/CTNNB1	3
BP	GO:0072378	blood coagulation, fibrin clot formation	3/142	27/17913	0.001240873	0.006027772	0.00317998	F10/F13A1/F2	3
BP	GO:1901661	quinone metabolic process	3/142	27/17913	0.001240873	0.006027772	0.00317998	AKR1C3/AKR1B10/HMGCR	3
BP	GO:0030902	hindbrain development	6/142	150/17913	0.00125389	0.006075564	0.003205193	ITGB1/SSTR3/HSPA5/BCL2/PTPRS/CTNNB1	6
BP	GO:0099643	signal release from synapse	6/142	150/17913	0.00125389	0.006075564	0.003205193	ADORA2A/NAAA/ADORA2B/GSK3B/ADRA1A/PRKCB	6
BP	GO:0019233	sensory perception of pain	5/142	101/17913	0.001255718	0.006076722	0.003205804	PTGS2/MGLL/ADRA2C/MAPK1/MME	5
BP	GO:0030856	regulation of epithelial cell differentiation	6/142	151/17913	0.0012974	0.006270493	0.003308029	SERPINE1/CTSL/GSK3B/TNF/XDH/CTNNB1	6
BP	GO:0031623	receptor internalization	5/142	102/17913	0.001312148	0.006333766	0.003341409	ITGB1/SELE/SYK/ACHE/CXCR1	5
BP	GO:0000305	response to oxygen radical	3/142	28/17913	0.001381756	0.006611332	0.00348784	NFE2L2/TNF/MPO	3
BP	GO:0034367	protein-containing complex remodeling	3/142	28/17913	0.001381756	0.006611332	0.00348784	ALB/AGTR1/MPO	3
BP	GO:0034368	protein-lipid complex remodeling	3/142	28/17913	0.001381756	0.006611332	0.00348784	ALB/AGTR1/MPO	3
BP	GO:0034369	plasma lipoprotein particle remodeling	3/142	28/17913	0.001381756	0.006611332	0.00348784	ALB/AGTR1/MPO	3
BP	GO:0036296	response to increased oxygen levels	3/142	28/17913	0.001381756	0.006611332	0.00348784	KCNA5/PPARG/DNMT3B	3
BP	GO:0050869	negative regulation of B cell activation	3/142	28/17913	0.001381756	0.006611332	0.00348784	CASP3/BTK/PKN1	3
BP	GO:0070229	negative regulation of lymphocyte apoptotic process	3/142	28/17913	0.001381756	0.006611332	0.00348784	AURKB/MIF/IL2	3
BP	GO:0002753	cytoplasmic pattern recognition receptor signaling pathway	4/142	61/17913	0.00139169	0.006633955	0.003499775	CASP8/PTPN22/XIAP/RELA	4
BP	GO:0010803	regulation of tumor necrosis factor-mediated signaling pathway	4/142	61/17913	0.00139169	0.006633955	0.003499775	SYK/ADAM17/CASP8/TNF	4
BP	GO:1904356	regulation of telomere maintenance via telomere lengthening	4/142	61/17913	0.00139169	0.006633955	0.003499775	PARP1/AURKB/MAPK1/CTNNB1	4
BP	GO:0007517	muscle organ development	10/142	403/17913	0.001416833	0.006745394	0.003558565	PIM1/MAPK14/ACHE/MAPK1/FGF2/HMGCR/BCL2/EGLN1/MYLK/CTNNB1	10
BP	GO:0050868	negative regulation of T cell activation	5/142	104/17913	0.0014306	0.006802468	0.003588675	CASP3/ADORA2A/LGALS3/PTPN22/IL2	5
BP	GO:0007162	negative regulation of cell adhesion	8/142	271/17913	0.001450137	0.006886799	0.003633164	SERPINE1/DUSP1/CASP3/ADORA2A/LGALS3/PTPN22/IL2/PIK3R1	8
BP	GO:0032729	positive regulation of interferon-gamma production	4/142	62/17913	0.001478615	0.006987323	0.003686196	PTPN22/TNF/IL2/PDE4B	4
BP	GO:0035249	synaptic transmission, glutamatergic	4/142	62/17913	0.001478615	0.006987323	0.003686196	EGFR/ADORA2A/PTGS2/TNF	4
BP	GO:0043550	regulation of lipid kinase activity	4/142	62/17913	0.001478615	0.006987323	0.003686196	F2/FGF2/FLT3/PIK3R1	4
BP	GO:2001244	positive regulation of intrinsic apoptotic signaling pathway	4/142	62/17913	0.001478615	0.006987323	0.003686196	LCK/BCL2L1/BCL2/MCL1	4
BP	GO:0032874	positive regulation of stress-activated MAPK cascade	6/142	155/17913	0.001483096	0.006999846	0.003692803	ERN1/SYK/HMGCR/TNF/XDH/PKN1	6
BP	GO:0043457	regulation of cellular respiration	3/142	29/17913	0.001532298	0.007188803	0.003792488	PIK3CA/VCP/NOS2	3
BP	GO:0045822	negative regulation of heart contraction	3/142	29/17913	0.001532298	0.007188803	0.003792488	ADRA1A/IL2/PIK3CG	3
BP	GO:0071549	cellular response to dexamethasone stimulus	3/142	29/17913	0.001532298	0.007188803	0.003792488	EGFR/ICAM1/DNMT3B	3
BP	GO:1904994	regulation of leukocyte adhesion to vascular endothelial cell	3/142	29/17913	0.001532298	0.007188803	0.003792488	ICAM1/TNF/RELA	3
BP	GO:0070304	positive regulation of stress-activated protein kinase signaling cascade	6/142	156/17913	0.001532533	0.007188803	0.003792488	ERN1/SYK/HMGCR/TNF/XDH/PKN1	6
BP	GO:0055017	cardiac muscle tissue growth	5/142	106/17913	0.001556754	0.00728454	0.003842994	PIM1/MAPK14/ADRA1A/MAPK1/FGF2	5
BP	GO:0098693	regulation of synaptic vesicle cycle	5/142	106/17913	0.001556754	0.00728454	0.003842994	ADORA2A/ADORA2B/GSK3B/ADRA1A/PRKCB	5
BP	GO:0019748	secondary metabolic process	4/142	63/17913	0.001569253	0.007325098	0.003864391	AKR1C3/AKR1B10/NFE2L2/BCL2	4
BP	GO:0055025	positive regulation of cardiac muscle tissue development	4/142	63/17913	0.001569253	0.007325098	0.003864391	PIM1/MAPK14/MAPK1/FGF2	4
BP	GO:0098542	defense response to other organism	11/142	481/17913	0.001582449	0.007377684	0.003892133	SERPINE1/SYK/F2/ADAM17/TNF/PLA2G1B/BCL2/GAPDH/MPO/RELA/NOS2	11
BP	GO:0007160	cell-matrix adhesion	7/142	214/17913	0.001605412	0.007475628	0.003943804	SERPINE1/ITGB1/GSK3B/PIK3CB/BCL2/PIK3R1/CTNNB1	7
BP	GO:0031331	positive regulation of cellular catabolic process	9/142	341/17913	0.001609023	0.007483326	0.003947865	GBA/GSK3B/PIK3CB/NFE2L2/PABPC1/HK2/TNF/VCP/ESRRB	9
BP	GO:0043535	regulation of blood vessel endothelial cell migration	6/142	158/17913	0.001635166	0.007595674	0.004007135	PTGS2/NFE2L2/FGF2/PRKCA/ADAM17/PPARG	6
BP	GO:0046622	positive regulation of organ growth	4/142	64/17913	0.001663688	0.007709429	0.004067146	PIM1/MAPK14/MAPK1/FGF2	4
BP	GO:0060135	maternal process involved in female pregnancy	4/142	64/17913	0.001663688	0.007709429	0.004067146	ESR1/PTGS2/CTSB/MAPK1	4
BP	GO:0007202	activation of phospholipase C activity	3/142	30/17913	0.001692734	0.007796774	0.004113226	EGFR/SELE/ADRA1A	3
BP	GO:0010543	regulation of platelet activation	3/142	30/17913	0.001692734	0.007796774	0.004113226	SYK/F2/PRKCA	3
BP	GO:0034694	response to prostaglandin	3/142	30/17913	0.001692734	0.007796774	0.004113226	AKR1C3/PRKCE/PPARG	3
BP	GO:1902895	positive regulation of pri-miRNA transcription by RNA polymerase II	3/142	30/17913	0.001692734	0.007796774	0.004113226	JUN/STAT3/RELA	3
BP	GO:2000142	regulation of DNA-templated transcription, initiation	3/142	30/17913	0.001692734	0.007796774	0.004113226	ESR1/JUN/CTNNB1	3
BP	GO:0008406	gonad development	7/142	217/17913	0.001737865	0.007989547	0.004214924	ESR1/BCL2L1/AKR1C3/CASP3/ICAM1/HSPA5/BCL2	7
BP	GO:0002673	regulation of acute inflammatory response	6/142	160/17913	0.001742946	0.007989547	0.004214924	PTGS2/F2/BTK/TNF/PPARG/PIK3CG	6
BP	GO:0035821	modification of morphology or physiology of other organism	6/142	160/17913	0.001742946	0.007989547	0.004214924	BCL2L1/JUN/F2/CASP8/GAPDH/NOS2	6
BP	GO:0046661	male sex differentiation	6/142	160/17913	0.001742946	0.007989547	0.004214924	ESR1/BCL2L1/AKR1C3/ICAM1/BCL2/CTNNB1	6
BP	GO:1900371	regulation of purine nucleotide biosynthetic process	5/142	109/17913	0.001761078	0.00803834	0.004240665	STAT3/PARP1/ADORA2B/VCP/ESRRB	5
BP	GO:0032945	negative regulation of mononuclear cell proliferation	4/142	65/17913	0.001762001	0.00803834	0.004240665	CASP3/BTK/IL2/PKN1	4
BP	GO:0050672	negative regulation of lymphocyte proliferation	4/142	65/17913	0.001762001	0.00803834	0.004240665	CASP3/BTK/IL2/PKN1	4
BP	GO:0071242	cellular response to ammonium ion	4/142	65/17913	0.001762001	0.00803834	0.004240665	CASP3/MAPK1/CASP6/CASP7	4
BP	GO:0006164	purine nucleotide biosynthetic process	8/142	280/17913	0.001780929	0.008115009	0.004281112	LDHA/STAT3/PARP1/ADORA2B/HK2/VCP/ESRRB/GAPDH	8
BP	GO:0009266	response to temperature stimulus	7/142	219/17913	0.001830784	0.008314279	0.004386238	PTGS2/MAPKAPK2/GSK3B/MAPK1/CASP8/VCP/PPARG	7
BP	GO:0006096	glycolytic process	5/142	110/17913	0.001833361	0.008314279	0.004386238	LDHA/STAT3/HK2/ESRRB/GAPDH	5
BP	GO:0030808	regulation of nucleotide biosynthetic process	5/142	110/17913	0.001833361	0.008314279	0.004386238	STAT3/PARP1/ADORA2B/VCP/ESRRB	5
BP	GO:0042035	regulation of cytokine biosynthetic process	5/142	110/17913	0.001833361	0.008314279	0.004386238	SYK/STAT3/MAPKAPK2/TNF/RELA	5
BP	GO:0099504	synaptic vesicle cycle	6/142	162/17913	0.001856039	0.008384845	0.004423466	ADORA2A/ADORA2B/GSK3B/ADRA1A/PRKCB/CTNNB1	6
BP	GO:0018198	peptidyl-cysteine modification	3/142	31/17913	0.001863294	0.008384845	0.004423466	ACE/GAPDH/NOS2	3
BP	GO:0035767	endothelial cell chemotaxis	3/142	31/17913	0.001863294	0.008384845	0.004423466	NR4A1/MET/FGF2	3
BP	GO:0042572	retinol metabolic process	3/142	31/17913	0.001863294	0.008384845	0.004423466	TTR/AKR1C3/AKR1B10	3
BP	GO:0044068	modulation by symbiont of host cellular process	3/142	31/17913	0.001863294	0.008384845	0.004423466	BCL2L1/CASP8/GAPDH	3
BP	GO:1902230	negative regulation of intrinsic apoptotic signaling pathway in response to DNA damage	3/142	31/17913	0.001863294	0.008384845	0.004423466	BCL2L1/MIF/BCL2	3
BP	GO:2000573	positive regulation of DNA biosynthetic process	4/142	66/17913	0.001864274	0.008384845	0.004423466	AURKB/MAPK1/FGF2/CTNNB1	4
BP	GO:0006757	ATP generation from ADP	5/142	111/17913	0.001907794	0.008570501	0.004521409	LDHA/STAT3/HK2/ESRRB/GAPDH	5
BP	GO:0048738	cardiac muscle tissue development	7/142	221/17913	0.001927519	0.00864895	0.004562796	ITGB1/PIM1/MAPK14/ADRA1A/MAPK1/FGF2/EGLN1	7
BP	GO:0046390	ribose phosphate biosynthetic process	8/142	284/17913	0.001945882	0.00872111	0.004600864	LDHA/STAT3/PARP1/HK2/VCP/ESRRB/GAPDH/PYGL	8
BP	GO:0042531	positive regulation of tyrosine phosphorylation of STAT protein	4/142	67/17913	0.001970588	0.008811181	0.004648381	STAT3/TNF/IL2/FLT3	4
BP	GO:0050918	positive chemotaxis	4/142	67/17913	0.001970588	0.008811181	0.004648381	MET/MIF/LGALS3/FGF2	4
BP	GO:0006937	regulation of muscle contraction	6/142	164/17913	0.001974611	0.008818854	0.004652429	ADORA2B/PTGS2/ADRA2C/ADRA1A/PDE4B/PIK3CG	6
BP	GO:0030968	endoplasmic reticulum unfolded protein response	5/142	112/17913	0.001984416	0.00882142	0.004653783	ERN1/NFE2L2/HSPA5/VCP/PIK3R1	5
BP	GO:0051209	release of sequestered calcium ion into cytosol	5/142	112/17913	0.001984416	0.00882142	0.004653783	LCK/F2/CCR5/FGF2/PRKCE	5
BP	GO:0051283	negative regulation of sequestering of calcium ion	5/142	112/17913	0.001984416	0.00882142	0.004653783	LCK/F2/CCR5/FGF2/PRKCE	5
BP	GO:0060419	heart growth	5/142	112/17913	0.001984416	0.00882142	0.004653783	PIM1/MAPK14/ADRA1A/MAPK1/FGF2	5
BP	GO:0045137	development of primary sexual characteristics	7/142	223/17913	0.002028175	0.008995025	0.004745369	ESR1/BCL2L1/AKR1C3/CASP3/ICAM1/HSPA5/BCL2	7
BP	GO:1903320	regulation of protein modification by small protein conjugation or removal	7/142	223/17913	0.002028175	0.008995025	0.004745369	HSPA5/PRKCE/PTPN22/VCP/XIAP/RELA/CTNNB1	7
BP	GO:0051604	protein maturation	9/142	353/17913	0.002035946	0.009019028	0.004758032	ECE1/SERPINE1/CASP3/ACE/PARP1/CTSS/F2/MME/CASP8	9
BP	GO:0016486	peptide hormone processing	3/142	32/17913	0.002044199	0.009034652	0.004766274	ECE1/ACE/MME	3
BP	GO:2001171	positive regulation of ATP biosynthetic process	3/142	32/17913	0.002044199	0.009034652	0.004766274	STAT3/VCP/ESRRB	3
BP	GO:0051817	modification of morphology or physiology of other organism involved in symbiotic interaction	5/142	113/17913	0.002063264	0.009097875	0.004799628	BCL2L1/JUN/F2/CASP8/GAPDH	5
BP	GO:0071482	cellular response to light stimulus	5/142	113/17913	0.002063264	0.009097875	0.004799628	PARP1/PTGS2/AURKB/MME/PIK3R1	5
BP	GO:0032436	positive regulation of proteasomal ubiquitin-dependent protein catabolic process	4/142	68/17913	0.002081026	0.009134056	0.004818715	GBA/GSK3B/NFE2L2/VCP	4
BP	GO:0042698	ovulation cycle	4/142	68/17913	0.002081026	0.009134056	0.004818715	EGFR/ESR1/CASP3/HSPA5	4
BP	GO:0050805	negative regulation of synaptic transmission	4/142	68/17913	0.002081026	0.009134056	0.004818715	ACHE/PTGS2/CD38/BCHE	4
BP	GO:0060038	cardiac muscle cell proliferation	4/142	68/17913	0.002081026	0.009134056	0.004818715	PIM1/MAPK14/MAPK1/FGF2	4
BP	GO:0016241	regulation of macroautophagy	6/142	166/17913	0.002098833	0.009191108	0.004848813	GBA/ERN1/CASP3/PIK3CA/MAPK8/GAPDH	6
BP	GO:0030307	positive regulation of cell growth	6/142	166/17913	0.002098833	0.009191108	0.004848813	EGFR/F2/ADAM17/IL2/CD38/BCL2	6
BP	GO:0044706	multi-multicellular organism process	7/142	225/17913	0.002132857	0.009329419	0.00492178	ESR1/PTGS2/ADRA2C/CTSB/MAPK1/CD38/BCL2	7
BP	GO:0006661	phosphatidylinositol biosynthetic process	5/142	114/17913	0.002144376	0.009347719	0.004931435	PIK3CA/PIK3CB/FGF2/PIK3R1/PIK3CG	5
BP	GO:0042866	pyruvate biosynthetic process	5/142	114/17913	0.002144376	0.009347719	0.004931435	LDHA/STAT3/HK2/ESRRB/GAPDH	5
BP	GO:0051282	regulation of sequestering of calcium ion	5/142	114/17913	0.002144376	0.009347719	0.004931435	LCK/F2/CCR5/FGF2/PRKCE	5
BP	GO:0071479	cellular response to ionizing radiation	4/142	69/17913	0.002195667	0.009560405	0.005043638	BCL2L1/MAPK14/HSPA5/MGMT	4
BP	GO:0043620	regulation of DNA-templated transcription in response to stress	5/142	115/17913	0.002227791	0.009689244	0.005111607	JUN/NFE2L2/HSPA5/EGLN1/RELA	5
BP	GO:0055094	response to lipoprotein particle	3/142	33/17913	0.002235665	0.009701415	0.005118028	ITGB1/SYK/PPARG	3
BP	GO:2000352	negative regulation of endothelial cell apoptotic process	3/142	33/17913	0.002235665	0.009701415	0.005118028	SERPINE1/ICAM1/NFE2L2	3
BP	GO:0072522	purine-containing compound biosynthetic process	8/142	291/17913	0.002263382	0.009810553	0.005175605	LDHA/STAT3/PARP1/ADORA2B/HK2/VCP/ESRRB/GAPDH	8
BP	GO:0030324	lung development	6/142	169/17913	0.002296129	0.009929979	0.005238608	EGFR/HSD11B1/MAPK1/MME/TNF/CTNNB1	6
BP	GO:0046328	regulation of JNK cascade	6/142	169/17913	0.002296129	0.009929979	0.005238608	EGFR/ERN1/SYK/PTPN22/TNF/PKN1	6
BP	GO:0022612	gland morphogenesis	5/142	116/17913	0.002313547	0.009982719	0.005266432	EGFR/ESR1/TGM2/TNF/BCL2	5
BP	GO:0072089	stem cell proliferation	5/142	116/17913	0.002313547	0.009982719	0.005266432	ABCB1/PIM1/ACE/FGF2/CTNNB1	5
BP	GO:0001959	regulation of cytokine-mediated signaling pathway	6/142	170/17913	0.002364904	0.010169887	0.005365173	SYK/ADAM17/CASP8/TNF/PADI2/PPARG	6
BP	GO:0006941	striated muscle contraction	6/142	170/17913	0.002364904	0.010169887	0.005365173	PIK3CA/KCNA5/ADRA1A/MB/PDE4B/PIK3CG	6
BP	GO:0050728	negative regulation of inflammatory response	6/142	170/17913	0.002364904	0.010169887	0.005365173	GBA/ADORA2A/F2/IL2/PPARG/PTGER4	6
BP	GO:0001952	regulation of cell-matrix adhesion	5/142	117/17913	0.002401681	0.010293305	0.005430283	SERPINE1/GSK3B/PIK3CB/BCL2/PIK3R1	5
BP	GO:0034605	cellular response to heat	5/142	117/17913	0.002401681	0.010293305	0.005430283	PTGS2/MAPKAPK2/GSK3B/MAPK1/VCP	5
BP	GO:0051208	sequestering of calcium ion	5/142	117/17913	0.002401681	0.010293305	0.005430283	LCK/F2/CCR5/FGF2/PRKCE	5
BP	GO:0006305	DNA alkylation	4/142	71/17913	0.002437882	0.01033269	0.00545106	PARP1/PIK3CA/MGMT/DNMT3B	4
BP	GO:0006306	DNA methylation	4/142	71/17913	0.002437882	0.01033269	0.00545106	PARP1/PIK3CA/MGMT/DNMT3B	4
BP	GO:0043407	negative regulation of MAP kinase activity	4/142	71/17913	0.002437882	0.01033269	0.00545106	GBA/DUSP1/HMGCR/PTPN22	4
BP	GO:0043507	positive regulation of JUN kinase activity	4/142	71/17913	0.002437882	0.01033269	0.00545106	ERN1/SYK/TNF/PKN1	4
BP	GO:0070664	negative regulation of leukocyte proliferation	4/142	71/17913	0.002437882	0.01033269	0.00545106	CASP3/BTK/IL2/PKN1	4
BP	GO:1903747	regulation of establishment of protein localization to mitochondrion	4/142	71/17913	0.002437882	0.01033269	0.00545106	CASP8/MAPK8/YWHAG/BCL2	4
BP	GO:0007435	salivary gland morphogenesis	3/142	34/17913	0.002437899	0.01033269	0.00545106	EGFR/TGM2/TNF	3
BP	GO:0032212	positive regulation of telomere maintenance via telomerase	3/142	34/17913	0.002437899	0.01033269	0.00545106	AURKB/MAPK1/CTNNB1	3
BP	GO:0048536	spleen development	3/142	34/17913	0.002437899	0.01033269	0.00545106	ADAM17/BCL2/PKN1	3
BP	GO:0071392	cellular response to estradiol stimulus	3/142	34/17913	0.002437899	0.01033269	0.00545106	EGFR/ESR1/SSTR3	3
BP	GO:0006352	DNA-templated transcription, initiation	7/142	231/17913	0.002472145	0.010454656	0.005515404	ESR1/JUN/NR4A1/PPARG/ESRRB/HNF4A/CTNNB1	7
BP	GO:0010594	regulation of endothelial cell migration	7/142	231/17913	0.002472145	0.010454656	0.005515404	PTGS2/MET/NFE2L2/FGF2/PRKCA/ADAM17/PPARG	7
BP	GO:0001659	temperature homeostasis	6/142	172/17913	0.0025071	0.010590764	0.005587209	SYK/ACHE/STAT3/PTGS2/ADAM17/TNF	6
BP	GO:0072347	response to anesthetic	4/142	72/17913	0.002565615	0.010825988	0.005711302	HSPA5/PRKCE/RELA/DNMT3B	4
BP	GO:0030323	respiratory tube development	6/142	173/17913	0.002580563	0.010877059	0.005738245	EGFR/HSD11B1/MAPK1/MME/TNF/CTNNB1	6
BP	GO:0051928	positive regulation of calcium ion transport	5/142	119/17913	0.002585241	0.010884775	0.005742316	F2/CCR1/LGALS3/PLA2G1B/MYLK	5
BP	GO:0010876	lipid localization	9/142	366/17913	0.002595994	0.010918025	0.005759857	ABCB1/ACE/SYK/MIF/AGTR1/TNF/PPARG/PLA2G1B/NOS2	9
BP	GO:0001893	maternal placenta development	3/142	35/17913	0.002651101	0.011071744	0.005840952	PTGS2/CTSB/MAPK1	3
BP	GO:0007257	activation of JUN kinase activity	3/142	35/17913	0.002651101	0.011071744	0.005840952	ERN1/SYK/PKN1	3
BP	GO:0048246	macrophage chemotaxis	3/142	35/17913	0.002651101	0.011071744	0.005840952	MAPK14/MIF/LGALS3	3
BP	GO:0110111	negative regulation of animal organ morphogenesis	3/142	35/17913	0.002651101	0.011071744	0.005840952	TNF/BCL2/CTNNB1	3
BP	GO:0099003	vesicle-mediated transport in synapse	6/142	174/17913	0.002655633	0.011071744	0.005840952	ADORA2A/ADORA2B/GSK3B/ADRA1A/PRKCB/CTNNB1	6
BP	GO:0042089	cytokine biosynthetic process	5/142	120/17913	0.002680743	0.011071744	0.005840952	SYK/STAT3/MAPKAPK2/TNF/RELA	5
BP	GO:0046425	regulation of JAK-STAT cascade	5/142	120/17913	0.002680743	0.011071744	0.005840952	STAT3/F2/TNF/IL2/FLT3	5
BP	GO:0051101	regulation of DNA binding	5/142	120/17913	0.002680743	0.011071744	0.005840952	JUN/PARP1/MAPK8/PPARG/CTNNB1	5
BP	GO:0001660	fever generation	2/142	10/17913	0.002693362	0.011071744	0.005840952	PTGS2/TNF	2
BP	GO:0002291	T cell activation via T cell receptor contact with antigen bound to MHC molecule on antigen presenting cell	2/142	10/17913	0.002693362	0.011071744	0.005840952	ICAM1/LGALS3	2
BP	GO:0003264	regulation of cardioblast proliferation	2/142	10/17913	0.002693362	0.011071744	0.005840952	PIM1/CTNNB1	2
BP	GO:0030647	aminoglycoside antibiotic metabolic process	2/142	10/17913	0.002693362	0.011071744	0.005840952	AKR1C3/AKR1B10	2
BP	GO:0031652	positive regulation of heat generation	2/142	10/17913	0.002693362	0.011071744	0.005840952	PTGS2/TNF	2
BP	GO:0032025	response to cobalt ion	2/142	10/17913	0.002693362	0.011071744	0.005840952	CASP3/CASP8	2
BP	GO:0051593	response to folic acid	2/142	10/17913	0.002693362	0.011071744	0.005840952	MGMT/BCHE	2
BP	GO:0060439	trachea morphogenesis	2/142	10/17913	0.002693362	0.011071744	0.005840952	MAPK1/CTNNB1	2
BP	GO:0070391	response to lipoteichoic acid	2/142	10/17913	0.002693362	0.011071744	0.005840952	MAPK14/RELA	2
BP	GO:0071223	cellular response to lipoteichoic acid	2/142	10/17913	0.002693362	0.011071744	0.005840952	MAPK14/RELA	2
BP	GO:0090336	positive regulation of brown fat cell differentiation	2/142	10/17913	0.002693362	0.011071744	0.005840952	MAPK14/PTGS2	2
BP	GO:0090557	establishment of endothelial intestinal barrier	2/142	10/17913	0.002693362	0.011071744	0.005840952	ICAM1/PTPRS	2
BP	GO:1902033	regulation of hematopoietic stem cell proliferation	2/142	10/17913	0.002693362	0.011071744	0.005840952	PIM1/ACE	2
BP	GO:0061045	negative regulation of wound healing	4/142	73/17913	0.00269787	0.011078365	0.005844445	SERPINE1/F2/FGF2/HMGCR	4
BP	GO:0006650	glycerophospholipid metabolic process	8/142	300/17913	0.002729948	0.01119806	0.00590759	ACHE/PIK3CA/PIK3CB/FGF2/PLA2G1B/PLA2G5/PIK3R1/PIK3CG	8
BP	GO:0002697	regulation of immune effector process	10/142	441/17913	0.002734436	0.011204445	0.005910959	SYK/MAPK14/ADORA2B/F2/MIF/LGALS3/BTK/TNF/IL2/PKN1	10
BP	GO:0042107	cytokine metabolic process	5/142	121/17913	0.002778777	0.01132544	0.005974791	SYK/STAT3/MAPKAPK2/TNF/RELA	5
BP	GO:0046031	ADP metabolic process	5/142	121/17913	0.002778777	0.01132544	0.005974791	LDHA/STAT3/HK2/ESRRB/GAPDH	5
BP	GO:0046718	viral entry into host cell	5/142	121/17913	0.002778777	0.01132544	0.005974791	EGFR/ITGB1/ICAM1/CCR5/CTSB	5
BP	GO:0072655	establishment of protein localization to mitochondrion	5/142	121/17913	0.002778777	0.01132544	0.005974791	HK2/CASP8/MAPK8/YWHAG/BCL2	5
BP	GO:1903038	negative regulation of leukocyte cell-cell adhesion	5/142	121/17913	0.002778777	0.01132544	0.005974791	CASP3/ADORA2A/LGALS3/PTPN22/IL2	5
BP	GO:0006898	receptor-mediated endocytosis	8/142	301/17913	0.00278611	0.011343235	0.005984178	SERPINE1/ALB/ITGB1/SELE/SYK/ACHE/PIK3CB/CXCR1	8
BP	GO:0032481	positive regulation of type I interferon production	4/142	74/17913	0.002834727	0.011516643	0.00607566	SYK/PTPN22/RELA/CTNNB1	4
BP	GO:0060291	long-term synaptic potentiation	4/142	74/17913	0.002834727	0.011516643	0.00607566	ADORA2A/GSK3B/MAPK1/MME	4
BP	GO:0006913	nucleocytoplasmic transport	8/142	302/17913	0.002843171	0.011538687	0.00608729	SYK/MAPK14/STAT3/PTGS2/XPO1/GSK3B/MAPK1/PIK3R1	8
BP	GO:0048863	stem cell differentiation	7/142	237/17913	0.002851604	0.011548391	0.006092409	ESR1/ACE/STAT3/MAPK1/NFE2L2/BCHE/ESRRB	7
BP	GO:0072659	protein localization to plasma membrane	7/142	237/17913	0.002851604	0.011548391	0.006092409	EGFR/BCL2L1/ITGB1/LGALS3/PRKCE/TNF/PIK3R1	7
BP	GO:0006734	NADH metabolic process	3/142	36/17913	0.002875467	0.011595899	0.006117472	HK2/VCP/GAPDH	3
BP	GO:0048255	mRNA stabilization	3/142	36/17913	0.002875467	0.011595899	0.006117472	MAPK14/MAPKAPK2/PABPC1	3
BP	GO:0051973	positive regulation of telomerase activity	3/142	36/17913	0.002875467	0.011595899	0.006117472	AURKB/MAPK1/CTNNB1	3
BP	GO:0090218	positive regulation of lipid kinase activity	3/142	36/17913	0.002875467	0.011595899	0.006117472	F2/FGF2/FLT3	3
BP	GO:0007187	G protein-coupled receptor signaling pathway, coupled to cyclic nucleotide second messenger	6/142	178/17913	0.002972418	0.011974241	0.006317068	ADORA2A/ADORA2B/CCR1/SSTR3/PRKCA/PTGER4	6
BP	GO:0032479	regulation of type I interferon production	5/142	123/17913	0.002982596	0.011989973	0.006325368	SYK/PTPN22/PTPRS/RELA/CTNNB1	5
BP	GO:0034620	cellular response to unfolded protein	5/142	123/17913	0.002982596	0.011989973	0.006325368	ERN1/NFE2L2/HSPA5/VCP/PIK3R1	5
BP	GO:0051169	nuclear transport	8/142	305/17913	0.003019852	0.012126989	0.006397651	SYK/MAPK14/STAT3/PTGS2/XPO1/GSK3B/MAPK1/PIK3R1	8
BP	GO:0019218	regulation of steroid metabolic process	5/142	124/17913	0.003088458	0.012389482	0.006536131	AKR1C3/FDFT1/AGTR1/HMGCR/TNF	5
BP	GO:0002714	positive regulation of B cell mediated immunity	3/142	37/17913	0.003111184	0.012389644	0.006536216	BTK/TNF/IL2	3
BP	GO:0002891	positive regulation of immunoglobulin mediated immune response	3/142	37/17913	0.003111184	0.012389644	0.006536216	BTK/TNF/IL2	3
BP	GO:0034405	response to fluid shear stress	3/142	37/17913	0.003111184	0.012389644	0.006536216	CA2/PTGS2/NFE2L2	3
BP	GO:0043029	T cell homeostasis	3/142	37/17913	0.003111184	0.012389644	0.006536216	CASP3/IL2/BCL2	3
BP	GO:0046326	positive regulation of glucose import	3/142	37/17913	0.003111184	0.012389644	0.006536216	MAPK14/NFE2L2/PIK3R1	3
BP	GO:1904358	positive regulation of telomere maintenance via telomere lengthening	3/142	37/17913	0.003111184	0.012389644	0.006536216	AURKB/MAPK1/CTNNB1	3
BP	GO:1905898	positive regulation of response to endoplasmic reticulum stress	3/142	37/17913	0.003111184	0.012389644	0.006536216	ERN1/NFE2L2/PIK3R1	3
BP	GO:0006809	nitric oxide biosynthetic process	4/142	76/17913	0.003122555	0.012421987	0.006553279	ICAM1/PTGS2/TNF/NOS2	4
BP	GO:0043902	positive regulation of multi-organism process	6/142	180/17913	0.003141024	0.012482468	0.006585186	JUN/MIF/PABPC1/PRKCA/GAPDH/NOS2	6
BP	GO:0032606	type I interferon production	5/142	125/17913	0.003197007	0.012678586	0.006688649	SYK/PTPN22/PTPRS/RELA/CTNNB1	5
BP	GO:0070585	protein localization to mitochondrion	5/142	125/17913	0.003197007	0.012678586	0.006688649	HK2/CASP8/MAPK8/YWHAG/BCL2	5
BP	GO:0045930	negative regulation of mitotic cell cycle	8/142	308/17913	0.003204986	0.012697057	0.006698394	EGFR/BCL2L1/DUSP1/AURKB/TNF/BCL2/CTNNB1/NAE1	8
BP	GO:0034109	homotypic cell-cell adhesion	4/142	77/17913	0.003273682	0.012906831	0.006809061	SYK/PIK3CB/PRKCA/PIK3CG	4
BP	GO:0045685	regulation of glial cell differentiation	4/142	77/17913	0.003273682	0.012906831	0.006809061	F2/PPARG/RELA/CTNNB1	4
BP	GO:0014820	tonic smooth muscle contraction	2/142	11/17913	0.003274817	0.012906831	0.006809061	CD38/MYLK	2
BP	GO:0019373	epoxygenase P450 pathway	2/142	11/17913	0.003274817	0.012906831	0.006809061	CYP2C9/CYP2C19	2
BP	GO:0033234	negative regulation of protein sumoylation	2/142	11/17913	0.003274817	0.012906831	0.006809061	RELA/CTNNB1	2
BP	GO:0097553	calcium ion transmembrane import into cytosol	5/142	126/17913	0.00330828	0.013025288	0.006871553	LCK/F2/CCR5/FGF2/PRKCE	5
BP	GO:0007431	salivary gland development	3/142	38/17913	0.003358433	0.013182023	0.00695424	EGFR/TGM2/TNF	3
BP	GO:0042149	cellular response to glucose starvation	3/142	38/17913	0.003358433	0.013182023	0.00695424	NFE2L2/HSPA5/BCL2	3
BP	GO:1903523	negative regulation of blood circulation	3/142	38/17913	0.003358433	0.013182023	0.00695424	ADRA1A/IL2/PIK3CG	3
BP	GO:0033044	regulation of chromosome organization	8/142	311/17913	0.003398844	0.013326953	0.007030698	DUSP1/PARP1/AURKB/MAPK1/MAPK8/PADI2/CTNNB1/DNMT3B	8
BP	GO:0060759	regulation of response to cytokine stimulus	6/142	183/17913	0.003407201	0.013346033	0.007040764	SYK/ADAM17/CASP8/TNF/PADI2/PPARG	6
BP	GO:0017156	calcium ion regulated exocytosis	5/142	127/17913	0.003422316	0.013389471	0.00706368	ADORA2A/ADORA2B/GSK3B/ADRA1A/PRKCB	5
BP	GO:0042742	defense response to bacterium	7/142	245/17913	0.003425295	0.013389471	0.00706368	SERPINE1/SYK/F2/ADAM17/TNF/PLA2G1B/NOS2	7
BP	GO:0014013	regulation of gliogenesis	5/142	128/17913	0.003539154	0.013792239	0.007276162	F2/TNF/PPARG/RELA/CTNNB1	5
BP	GO:0071333	cellular response to glucose stimulus	5/142	128/17913	0.003539154	0.013792239	0.007276162	ERN1/ICAM1/PIK3CA/PRKCE/HMGCR	5
BP	GO:1900542	regulation of purine nucleotide metabolic process	5/142	128/17913	0.003539154	0.013792239	0.007276162	STAT3/PARP1/ADORA2B/VCP/ESRRB	5
BP	GO:0010833	telomere maintenance via telomere lengthening	4/142	79/17913	0.003590741	0.013919901	0.007343511	PARP1/AURKB/MAPK1/CTNNB1	4
BP	GO:0032204	regulation of telomere maintenance	4/142	79/17913	0.003590741	0.013919901	0.007343511	PARP1/AURKB/MAPK1/CTNNB1	4
BP	GO:0032642	regulation of chemokine production	4/142	79/17913	0.003590741	0.013919901	0.007343511	ADORA2B/MIF/ADAM17/TNF	4
BP	GO:0042509	regulation of tyrosine phosphorylation of STAT protein	4/142	79/17913	0.003590741	0.013919901	0.007343511	STAT3/TNF/IL2/FLT3	4
BP	GO:0055021	regulation of cardiac muscle tissue growth	4/142	79/17913	0.003590741	0.013919901	0.007343511	PIM1/MAPK14/MAPK1/FGF2	4
BP	GO:0016052	carbohydrate catabolic process	6/142	185/17913	0.003593759	0.013919901	0.007343511	LDHA/STAT3/HK2/ESRRB/GAPDH/PYGL	6
BP	GO:0009268	response to pH	3/142	39/17913	0.003617389	0.013983091	0.007376847	GBA/CA2/CTSS	3
BP	GO:1902229	regulation of intrinsic apoptotic signaling pathway in response to DNA damage	3/142	39/17913	0.003617389	0.013983091	0.007376847	BCL2L1/MIF/BCL2	3
BP	GO:0046486	glycerolipid metabolic process	9/142	385/17913	0.003627619	0.014008471	0.007390237	ACHE/PIK3CA/MGLL/PIK3CB/FGF2/PLA2G1B/PLA2G5/PIK3R1/PIK3CG	9
BP	GO:0006165	nucleoside diphosphate phosphorylation	5/142	129/17913	0.003658832	0.014086319	0.007431306	LDHA/STAT3/HK2/ESRRB/GAPDH	5
BP	GO:0051588	regulation of neurotransmitter transport	5/142	129/17913	0.003658832	0.014086319	0.007431306	ADORA2A/ADORA2B/GSK3B/ADRA1A/PRKCB	5
BP	GO:1904892	regulation of STAT cascade	5/142	129/17913	0.003658832	0.014086319	0.007431306	STAT3/F2/TNF/IL2/FLT3	5
BP	GO:0030004	cellular monovalent inorganic cation homeostasis	4/142	80/17913	0.003756824	0.01443451	0.007614995	CA2/MAPK1/KCNMA1/BCL2	4
BP	GO:0050886	endocrine process	4/142	80/17913	0.003756824	0.01443451	0.007614995	ECE1/ACE/AGTR1/MME	4
BP	GO:0001889	liver development	5/142	130/17913	0.003781388	0.014499746	0.007649411	EGFR/JUN/PIK3CA/HNF4A/RELA	5
BP	GO:0071331	cellular response to hexose stimulus	5/142	130/17913	0.003781388	0.014499746	0.007649411	ERN1/ICAM1/PIK3CA/PRKCE/HMGCR	5
BP	GO:0017157	regulation of exocytosis	6/142	187/17913	0.003787814	0.014509833	0.007654732	SYK/ADORA2A/ADORA2B/GSK3B/ADRA1A/PRKCB	6
BP	GO:0010721	negative regulation of cell development	8/142	317/17913	0.003813829	0.014581169	0.007692366	STAT3/F2/GSK3B/TNF/CD38/BCL2/PTPRS/CTNNB1	8
BP	GO:0031279	regulation of cyclase activity	3/142	40/17913	0.003888219	0.014581169	0.007692366	MAPK14/ADORA2B/MAPK8	3
BP	GO:0050435	amyloid-beta metabolic process	3/142	40/17913	0.003888219	0.014581169	0.007692366	CASP3/ACE/MME	3
BP	GO:0071470	cellular response to osmotic stress	3/142	40/17913	0.003888219	0.014581169	0.007692366	CASP3/PTGS2/MYLK	3
BP	GO:1902893	regulation of pri-miRNA transcription by RNA polymerase II	3/142	40/17913	0.003888219	0.014581169	0.007692366	JUN/STAT3/RELA	3
BP	GO:0046939	nucleotide phosphorylation	5/142	131/17913	0.003906861	0.014581169	0.007692366	LDHA/STAT3/HK2/ESRRB/GAPDH	5
BP	GO:0071326	cellular response to monosaccharide stimulus	5/142	131/17913	0.003906861	0.014581169	0.007692366	ERN1/ICAM1/PIK3CA/PRKCE/HMGCR	5
BP	GO:0001973	adenosine receptor signaling pathway	2/142	12/17913	0.003909416	0.014581169	0.007692366	ADORA2A/ADORA2B	2
BP	GO:0002002	regulation of angiotensin levels in blood	2/142	12/17913	0.003909416	0.014581169	0.007692366	ACE/MME	2
BP	GO:0002003	angiotensin maturation	2/142	12/17913	0.003909416	0.014581169	0.007692366	ACE/MME	2
BP	GO:0002281	macrophage activation involved in immune response	2/142	12/17913	0.003909416	0.014581169	0.007692366	SYK/PRKCE	2
BP	GO:0002863	positive regulation of inflammatory response to antigenic stimulus	2/142	12/17913	0.003909416	0.014581169	0.007692366	BTK/TNF	2
BP	GO:0006983	ER overload response	2/142	12/17913	0.003909416	0.014581169	0.007692366	GSK3B/HSPA5	2
BP	GO:0007077	mitotic nuclear envelope disassembly	2/142	12/17913	0.003909416	0.014581169	0.007692366	PRKCA/PRKCB	2
BP	GO:0031650	regulation of heat generation	2/142	12/17913	0.003909416	0.014581169	0.007692366	PTGS2/TNF	2
BP	GO:0038110	interleukin-2-mediated signaling pathway	2/142	12/17913	0.003909416	0.014581169	0.007692366	SYK/IL2	2
BP	GO:0042738	exogenous drug catabolic process	2/142	12/17913	0.003909416	0.014581169	0.007692366	CYP2C9/CYP2C19	2
BP	GO:0045410	positive regulation of interleukin-6 biosynthetic process	2/142	12/17913	0.003909416	0.014581169	0.007692366	STAT3/TNF	2
BP	GO:0045579	positive regulation of B cell differentiation	2/142	12/17913	0.003909416	0.014581169	0.007692366	SYK/BTK	2
BP	GO:0045760	positive regulation of action potential	2/142	12/17913	0.003909416	0.014581169	0.007692366	GBA/ADRA1A	2
BP	GO:0051712	positive regulation of killing of cells of other organism	2/142	12/17913	0.003909416	0.014581169	0.007692366	GAPDH/NOS2	2
BP	GO:0051873	killing by host of symbiont cells	2/142	12/17913	0.003909416	0.014581169	0.007692366	F2/GAPDH	2
BP	GO:0071888	macrophage apoptotic process	2/142	12/17913	0.003909416	0.014581169	0.007692366	CCR5/CTSL	2
BP	GO:0097284	hepatocyte apoptotic process	2/142	12/17913	0.003909416	0.014581169	0.007692366	BCL2L1/PIK3CG	2
BP	GO:1902916	positive regulation of protein polyubiquitination	2/142	12/17913	0.003909416	0.014581169	0.007692366	PTPN22/XIAP	2
BP	GO:2000121	regulation of removal of superoxide radicals	2/142	12/17913	0.003909416	0.014581169	0.007692366	NFE2L2/TNF	2
BP	GO:2000341	regulation of chemokine (C-X-C motif) ligand 2 production	2/142	12/17913	0.003909416	0.014581169	0.007692366	MIF/TNF	2
BP	GO:0002690	positive regulation of leukocyte chemotaxis	4/142	81/17913	0.003928042	0.014607885	0.007706461	SERPINE1/MAPK14/CCR1/ADAM17	4
BP	GO:0046209	nitric oxide metabolic process	4/142	81/17913	0.003928042	0.014607885	0.007706461	ICAM1/PTGS2/TNF/NOS2	4
BP	GO:0051899	membrane depolarization	4/142	81/17913	0.003928042	0.014607885	0.007706461	JUN/PARP1/ADORA2A/BCL2	4
BP	GO:0006140	regulation of nucleotide metabolic process	5/142	132/17913	0.004035288	0.014977579	0.007901494	STAT3/PARP1/ADORA2B/VCP/ESRRB	5
BP	GO:0060048	cardiac muscle contraction	5/142	132/17913	0.004035288	0.014977579	0.007901494	PIK3CA/KCNA5/ADRA1A/PDE4B/PIK3CG	5
BP	GO:0006694	steroid biosynthetic process	6/142	190/17913	0.004093348	0.015178339	0.008007406	AKR1C3/HSD17B2/HSD11B1/FDFT1/HMGCR/TNF	6
BP	GO:0007260	tyrosine phosphorylation of STAT protein	4/142	82/17913	0.00410447	0.015190117	0.008013619	STAT3/TNF/IL2/FLT3	4
BP	GO:2000060	positive regulation of ubiquitin-dependent protein catabolic process	4/142	82/17913	0.00410447	0.015190117	0.008013619	GBA/GSK3B/NFE2L2/VCP	4
BP	GO:0007409	axonogenesis	9/142	393/17913	0.004148192	0.015303324	0.008073343	ITGB1/PIK3CA/GSK3B/MAPK1/PIK3CB/PRKCA/BCL2/PIK3R1/PTPRS	9
BP	GO:0009135	purine nucleoside diphosphate metabolic process	5/142	133/17913	0.004166708	0.015303324	0.008073343	LDHA/STAT3/HK2/ESRRB/GAPDH	5
BP	GO:0009179	purine ribonucleoside diphosphate metabolic process	5/142	133/17913	0.004166708	0.015303324	0.008073343	LDHA/STAT3/HK2/ESRRB/GAPDH	5
BP	GO:0061008	hepaticobiliary system development	5/142	133/17913	0.004166708	0.015303324	0.008073343	EGFR/JUN/PIK3CA/HNF4A/RELA	5
BP	GO:0014002	astrocyte development	3/142	41/17913	0.004171087	0.015303324	0.008073343	EGFR/ADORA2A/TNF	3
BP	GO:0043489	RNA stabilization	3/142	41/17913	0.004171087	0.015303324	0.008073343	MAPK14/MAPKAPK2/PABPC1	3
BP	GO:0045601	regulation of endothelial cell differentiation	3/142	41/17913	0.004171087	0.015303324	0.008073343	TNF/XDH/CTNNB1	3
BP	GO:0050873	brown fat cell differentiation	3/142	41/17913	0.004171087	0.015303324	0.008073343	MAPK14/PTGS2/MB	3
BP	GO:1903580	positive regulation of ATP metabolic process	3/142	41/17913	0.004171087	0.015303324	0.008073343	STAT3/VCP/ESRRB	3
BP	GO:0031589	cell-substrate adhesion	8/142	322/17913	0.004188749	0.015353391	0.008099756	SERPINE1/ITGB1/GSK3B/PIK3CB/PRKCE/BCL2/PIK3R1/CTNNB1	8
BP	GO:0002440	production of molecular mediator of immune response	6/142	191/17913	0.004199137	0.015376723	0.008112065	MAPK14/MIF/BTK/TNF/IL2/PKN1	6
BP	GO:0002718	regulation of cytokine production involved in immune response	4/142	83/17913	0.004286181	0.01568045	0.008272297	MAPK14/MIF/BTK/TNF	4
BP	GO:0030258	lipid modification	6/142	192/17913	0.004306936	0.015741315	0.008304407	GBA/MAPK14/PIK3CA/AGTR1/PPARG/PIK3R1	6
BP	GO:0001655	urogenital system development	8/142	324/17913	0.004346441	0.01587053	0.008372575	ESR1/CA2/ACE/FGF2/AGTR1/MME/BCL2/CTNNB1	8
BP	GO:0060541	respiratory system development	6/142	193/17913	0.004416768	0.016101035	0.008494178	EGFR/HSD11B1/MAPK1/MME/TNF/CTNNB1	6
BP	GO:0051493	regulation of cytoskeleton organization	10/142	472/17913	0.004417992	0.016101035	0.008494178	ICAM1/KIF11/XPO1/GSK3B/MET/MAPK1/PRKCE/PTGER4/PIK3R1/CTNNB1	10
BP	GO:0009185	ribonucleoside diphosphate metabolic process	5/142	135/17913	0.00443868	0.016145646	0.008517713	LDHA/STAT3/HK2/ESRRB/GAPDH	5
BP	GO:0035967	cellular response to topologically incorrect protein	5/142	135/17913	0.00443868	0.016145646	0.008517713	ERN1/NFE2L2/HSPA5/VCP/PIK3R1	5
BP	GO:0032409	regulation of transporter activity	7/142	257/17913	0.004446076	0.016157175	0.008523796	ABCB1/GRM5/CTSS/PRKCE/PPARG/BCL2/PDE4B	7
BP	GO:0045429	positive regulation of nitric oxide biosynthetic process	3/142	42/17913	0.004466147	0.016163725	0.008527251	ICAM1/PTGS2/TNF	3
BP	GO:0048247	lymphocyte chemotaxis	3/142	42/17913	0.004466147	0.016163725	0.008527251	ADAM17/PADI2/PIK3CG	3
BP	GO:1900271	regulation of long-term synaptic potentiation	3/142	42/17913	0.004466147	0.016163725	0.008527251	ADORA2A/GSK3B/MME	3
BP	GO:0042446	hormone biosynthetic process	4/142	84/17913	0.004473247	0.016163725	0.008527251	AKR1C3/HSD17B2/HSD11B1/TNF	4
BP	GO:0060420	regulation of heart growth	4/142	84/17913	0.004473247	0.016163725	0.008527251	PIM1/MAPK14/MAPK1/FGF2	4
BP	GO:2001057	reactive nitrogen species metabolic process	4/142	84/17913	0.004473247	0.016163725	0.008527251	ICAM1/PTGS2/TNF/NOS2	4
BP	GO:0031099	regeneration	6/142	194/17913	0.004528655	0.016348489	0.008624724	EGFR/JUN/PPARG/BCL2/FLT3/PTPRS	6
BP	GO:0002679	respiratory burst involved in defense response	2/142	13/17913	0.004596292	0.016406745	0.008655458	MPO/PIK3CG	2
BP	GO:0014842	regulation of skeletal muscle satellite cell proliferation	2/142	13/17913	0.004596292	0.016406745	0.008655458	STAT3/FGF2	2
BP	GO:0030656	regulation of vitamin metabolic process	2/142	13/17913	0.004596292	0.016406745	0.008655458	AKR1C3/TNF	2
BP	GO:0034374	low-density lipoprotein particle remodeling	2/142	13/17913	0.004596292	0.016406745	0.008655458	AGTR1/MPO	2
BP	GO:0044130	negative regulation of growth of symbiont in host	2/142	13/17913	0.004596292	0.016406745	0.008655458	TNF/MPO	2
BP	GO:0047484	regulation of response to osmotic stress	2/142	13/17913	0.004596292	0.016406745	0.008655458	ABCB1/PTGS2	2
BP	GO:0051917	regulation of fibrinolysis	2/142	13/17913	0.004596292	0.016406745	0.008655458	SERPINE1/F2	2
BP	GO:0061029	eyelid development in camera-type eye	2/142	13/17913	0.004596292	0.016406745	0.008655458	EGFR/JUN	2
BP	GO:0070431	nucleotide-binding oligomerization domain containing 2 signaling pathway	2/142	13/17913	0.004596292	0.016406745	0.008655458	PTPN22/RELA	2
BP	GO:0071352	cellular response to interleukin-2	2/142	13/17913	0.004596292	0.016406745	0.008655458	SYK/IL2	2
BP	GO:1900103	positive regulation of endoplasmic reticulum unfolded protein response	2/142	13/17913	0.004596292	0.016406745	0.008655458	ERN1/PIK3R1	2
BP	GO:1904925	positive regulation of autophagy of mitochondrion in response to mitochondrial depolarization	2/142	13/17913	0.004596292	0.016406745	0.008655458	GBA/HK2	2
BP	GO:0032386	regulation of intracellular transport	9/142	400/17913	0.004650147	0.016583499	0.008748705	MAPK14/ADORA2A/ADORA2B/PTGS2/GSK3B/ADRA1A/MAPK1/PRKCB/PIK3R1	9
BP	GO:0014910	regulation of smooth muscle cell migration	4/142	85/17913	0.004665739	0.016608119	0.008761693	SERPINE1/ACE/NFE2L2/BCL2	4
BP	GO:0070542	response to fatty acid	4/142	85/17913	0.004665739	0.016608119	0.008761693	AKR1C3/PTGS2/PRKCE/PPARG	4
BP	GO:0008584	male gonad development	5/142	137/17913	0.00472308	0.016796589	0.008861122	ESR1/BCL2L1/AKR1C3/ICAM1/BCL2	5
BP	GO:0010613	positive regulation of cardiac muscle hypertrophy	3/142	43/17913	0.004773551	0.016881856	0.008906105	PARP1/ADRA1A/PRKCA	3
BP	GO:0010828	positive regulation of glucose transmembrane transport	3/142	43/17913	0.004773551	0.016881856	0.008906105	MAPK14/NFE2L2/PIK3R1	3
BP	GO:0043303	mast cell degranulation	3/142	43/17913	0.004773551	0.016881856	0.008906105	ADORA2B/BTK/PIK3CG	3
BP	GO:1901031	regulation of response to reactive oxygen species	3/142	43/17913	0.004773551	0.016881856	0.008906105	MET/NFE2L2/TNF	3
BP	GO:1902373	negative regulation of mRNA catabolic process	3/142	43/17913	0.004773551	0.016881856	0.008906105	MAPK14/MAPKAPK2/PABPC1	3
BP	GO:1904407	positive regulation of nitric oxide metabolic process	3/142	43/17913	0.004773551	0.016881856	0.008906105	ICAM1/PTGS2/TNF	3
BP	GO:0006644	phospholipid metabolic process	9/142	402/17913	0.004801927	0.016966514	0.008950767	ACHE/PIK3CA/PIK3CB/FGF2/PLA2G1B/PLA2G5/FLT3/PIK3R1/PIK3CG	9
BP	GO:0032602	chemokine production	4/142	86/17913	0.004863729	0.017143776	0.009044282	ADORA2B/MIF/ADAM17/TNF	4
BP	GO:0061097	regulation of protein tyrosine kinase activity	4/142	86/17913	0.004863729	0.017143776	0.009044282	ACE/GRM5/ADRA1A/ADAM17	4
BP	GO:0030879	mammary gland development	5/142	138/17913	0.004870034	0.017143776	0.009044282	ESR1/MAPK1/MGMT/HK2/XDH	5
BP	GO:0046546	development of primary male sexual characteristics	5/142	138/17913	0.004870034	0.017143776	0.009044282	ESR1/BCL2L1/AKR1C3/ICAM1/BCL2	5
BP	GO:0030100	regulation of endocytosis	7/142	262/17913	0.004933406	0.017350884	0.009153543	SERPINE1/SELE/SYK/PIK3CB/LGALS3/TNF/PPARG	7
BP	GO:0002699	positive regulation of immune effector process	6/142	198/17913	0.004997219	0.017559164	0.009263422	MAPK14/ADORA2B/MIF/BTK/TNF/IL2	6
BP	GO:0006869	lipid transport	8/142	332/17913	0.005023472	0.017635202	0.009303536	ABCB1/ACE/SYK/MIF/AGTR1/PPARG/PLA2G1B/NOS2	8
BP	GO:0001892	embryonic placenta development	4/142	87/17913	0.005067287	0.017756407	0.009367478	EGFR/MAPK1/CASP8/EGLN1	4
BP	GO:0072676	lymphocyte migration	4/142	87/17913	0.005067287	0.017756407	0.009367478	ICAM1/ADAM17/PADI2/PIK3CG	4
BP	GO:0002437	inflammatory response to antigenic stimulus	3/142	44/17913	0.005093443	0.017766635	0.009372874	ICAM1/BTK/TNF	3
BP	GO:0014742	positive regulation of muscle hypertrophy	3/142	44/17913	0.005093443	0.017766635	0.009372874	PARP1/ADRA1A/PRKCA	3
BP	GO:0030225	macrophage differentiation	3/142	44/17913	0.005093443	0.017766635	0.009372874	PARP1/PRKCA/CASP8	3
BP	GO:0046164	alcohol catabolic process	3/142	44/17913	0.005093443	0.017766635	0.009372874	AKR1C3/AKR1B10/ALDH2	3
BP	GO:0071827	plasma lipoprotein particle organization	3/142	44/17913	0.005093443	0.017766635	0.009372874	ALB/AGTR1/MPO	3
BP	GO:0071229	cellular response to acid chemical	6/142	199/17913	0.005119728	0.017842042	0.009412655	EGFR/BCL2L1/AKR1C3/PRKCE/TNF/PPARG	6
BP	GO:0007259	JAK-STAT cascade	5/142	140/17913	0.005173642	0.017997119	0.009494467	STAT3/F2/TNF/IL2/FLT3	5
BP	GO:0034250	positive regulation of cellular amide metabolic process	5/142	140/17913	0.005173642	0.017997119	0.009494467	CASP3/MAPK1/NFE2L2/PABPC1/TNF	5
BP	GO:0030198	extracellular matrix organization	8/142	334/17913	0.005204725	0.018088785	0.009542826	TTR/SERPINE1/ITGB1/ICAM1/CTSS/CTSL/FGF2/TNF	8
BP	GO:0097306	cellular response to alcohol	4/142	88/17913	0.005276484	0.018225315	0.009614853	AKR1C3/PRKCE/PPARG/CTNNB1	4
BP	GO:0043900	regulation of multi-organism process	9/142	408/17913	0.005280539	0.018225315	0.009614853	JUN/MIF/PABPC1/PRKCA/TNF/BCL2/GAPDH/MPO/NOS2	9
BP	GO:0045807	positive regulation of endocytosis	5/142	141/17913	0.00533037	0.018225315	0.009614853	SERPINE1/SELE/SYK/TNF/PPARG	5
BP	GO:0014841	skeletal muscle satellite cell proliferation	2/142	14/17913	0.005334587	0.018225315	0.009614853	STAT3/FGF2	2
BP	GO:0014857	regulation of skeletal muscle cell proliferation	2/142	14/17913	0.005334587	0.018225315	0.009614853	STAT3/FGF2	2
BP	GO:0032310	prostaglandin secretion	2/142	14/17913	0.005334587	0.018225315	0.009614853	MIF/NOS2	2
BP	GO:0036295	cellular response to increased oxygen levels	2/142	14/17913	0.005334587	0.018225315	0.009614853	PPARG/DNMT3B	2
BP	GO:0038166	angiotensin-activated signaling pathway	2/142	14/17913	0.005334587	0.018225315	0.009614853	CA2/AGTR1	2
BP	GO:0044126	regulation of growth of symbiont in host	2/142	14/17913	0.005334587	0.018225315	0.009614853	TNF/MPO	2
BP	GO:0044146	negative regulation of growth of symbiont involved in interaction with host	2/142	14/17913	0.005334587	0.018225315	0.009614853	TNF/MPO	2
BP	GO:0045651	positive regulation of macrophage differentiation	2/142	14/17913	0.005334587	0.018225315	0.009614853	PRKCA/CASP8	2
BP	GO:0050862	positive regulation of T cell receptor signaling pathway	2/142	14/17913	0.005334587	0.018225315	0.009614853	LCK/RELA	2
BP	GO:0051852	disruption by host of symbiont cells	2/142	14/17913	0.005334587	0.018225315	0.009614853	F2/GAPDH	2
BP	GO:0070669	response to interleukin-2	2/142	14/17913	0.005334587	0.018225315	0.009614853	SYK/IL2	2
BP	GO:0072567	chemokine (C-X-C motif) ligand 2 production	2/142	14/17913	0.005334587	0.018225315	0.009614853	MIF/TNF	2
BP	GO:0072677	eosinophil migration	2/142	14/17913	0.005334587	0.018225315	0.009614853	LGALS3/PTGER4	2
BP	GO:0090399	replicative senescence	2/142	14/17913	0.005334587	0.018225315	0.009614853	SERPINE1/MME	2
BP	GO:1904923	regulation of autophagy of mitochondrion in response to mitochondrial depolarization	2/142	14/17913	0.005334587	0.018225315	0.009614853	GBA/HK2	2
BP	GO:1905050	positive regulation of metallopeptidase activity	2/142	14/17913	0.005334587	0.018225315	0.009614853	MAPK14/STAT3	2
BP	GO:0009152	purine ribonucleotide biosynthetic process	7/142	266/17913	0.00535143	0.018266534	0.009636598	LDHA/STAT3/PARP1/HK2/VCP/ESRRB/GAPDH	7
BP	GO:0010810	regulation of cell-substrate adhesion	6/142	201/17913	0.005371345	0.018318156	0.009663832	SERPINE1/GSK3B/PIK3CB/PRKCE/BCL2/PIK3R1	6
BP	GO:0002279	mast cell activation involved in immune response	3/142	45/17913	0.00542596	0.018357032	0.009684341	ADORA2B/BTK/PIK3CG	3
BP	GO:0002448	mast cell mediated immunity	3/142	45/17913	0.00542596	0.018357032	0.009684341	ADORA2B/BTK/PIK3CG	3
BP	GO:0022602	ovulation cycle process	3/142	45/17913	0.00542596	0.018357032	0.009684341	ESR1/CASP3/HSPA5	3
BP	GO:0033628	regulation of cell adhesion mediated by integrin	3/142	45/17913	0.00542596	0.018357032	0.009684341	SERPINE1/SYK/PIK3CG	3
BP	GO:0045058	T cell selection	3/142	45/17913	0.00542596	0.018357032	0.009684341	SYK/STAT3/BCL2	3
BP	GO:0046580	negative regulation of Ras protein signal transduction	3/142	45/17913	0.00542596	0.018357032	0.009684341	ITGB1/ADRA1A/MET	3
BP	GO:0050922	negative regulation of chemotaxis	3/142	45/17913	0.00542596	0.018357032	0.009684341	DUSP1/MIF/PADI2	3
BP	GO:0070266	necroptotic process	3/142	45/17913	0.00542596	0.018357032	0.009684341	CASP8/TNF/PYGL	3
BP	GO:0072604	interleukin-6 secretion	3/142	45/17913	0.00542596	0.018357032	0.009684341	PTPN22/TNF/NOS2	3
BP	GO:0044728	DNA methylation or demethylation	4/142	89/17913	0.005491387	0.018561955	0.009792449	PARP1/PIK3CA/MGMT/DNMT3B	4
BP	GO:0043588	skin development	9/142	412/17913	0.005619654	0.018978744	0.010012328	GBA/EGFR/AKR1C3/CTSL/MET/TNF/BCL2/RELA/CTNNB1	9
BP	GO:0032388	positive regulation of intracellular transport	6/142	203/17913	0.005631916	0.019003367	0.010025318	MAPK14/ADORA2B/PTGS2/GSK3B/MAPK1/PIK3R1	6
BP	GO:2001169	regulation of ATP biosynthetic process	4/142	90/17913	0.005712064	0.019256809	0.010159023	STAT3/PARP1/VCP/ESRRB	4
BP	GO:0006984	ER-nucleus signaling pathway	3/142	46/17913	0.005771237	0.019319999	0.010192359	GSK3B/NFE2L2/HSPA5	3
BP	GO:0030857	negative regulation of epithelial cell differentiation	3/142	46/17913	0.005771237	0.019319999	0.010192359	GSK3B/XDH/CTNNB1	3
BP	GO:0048538	thymus development	3/142	46/17913	0.005771237	0.019319999	0.010192359	MAPK1/BCL2/CTNNB1	3
BP	GO:0060711	labyrinthine layer development	3/142	46/17913	0.005771237	0.019319999	0.010192359	MAPK1/CASP8/EGLN1	3
BP	GO:0071354	cellular response to interleukin-6	3/142	46/17913	0.005771237	0.019319999	0.010192359	STAT3/ICAM1/RELA	3
BP	GO:1900015	regulation of cytokine production involved in inflammatory response	3/142	46/17913	0.005771237	0.019319999	0.010192359	MAPK14/F2/NOS2	3
BP	GO:1900087	positive regulation of G1/S transition of mitotic cell cycle	3/142	46/17913	0.005771237	0.019319999	0.010192359	EGFR/KCNA5/ADAM17	3
BP	GO:1904036	negative regulation of epithelial cell apoptotic process	3/142	46/17913	0.005771237	0.019319999	0.010192359	SERPINE1/ICAM1/NFE2L2	3
BP	GO:0051648	vesicle localization	7/142	270/17913	0.005795543	0.019384392	0.010226329	ADORA2A/ADORA2B/GSK3B/ADRA1A/PRKCB/PIK3CG/CTNNB1	7
BP	GO:0050768	negative regulation of neurogenesis	7/142	271/17913	0.005910762	0.019752485	0.010420519	STAT3/F2/GSK3B/TNF/CD38/PTPRS/CTNNB1	7
BP	GO:0014909	smooth muscle cell migration	4/142	91/17913	0.005938584	0.019828128	0.010460424	SERPINE1/ACE/NFE2L2/BCL2	4
BP	GO:0001701	in utero embryonic development	8/142	342/17913	0.005980322	0.019950063	0.010524752	EGFR/BCL2L1/ITGB1/HSD17B2/MAPK1/CASP8/EGLN1/CTNNB1	8
BP	GO:0046165	alcohol biosynthetic process	5/142	145/17913	0.005990979	0.019968189	0.010534314	GBA/FGF2/FDFT1/HMGCR/TNF	5
BP	GO:0016236	macroautophagy	7/142	272/17913	0.006027688	0.020073041	0.01058963	GBA/ERN1/CASP3/PIK3CA/MAPK8/VCP/GAPDH	7
BP	GO:0002467	germinal center formation	2/142	15/17913	0.006123456	0.02013118	0.010620301	ADAM17/PKN1	2
BP	GO:0014061	regulation of norepinephrine secretion	2/142	15/17913	0.006123456	0.02013118	0.010620301	ADORA2A/ADRA2C	2
BP	GO:0014856	skeletal muscle cell proliferation	2/142	15/17913	0.006123456	0.02013118	0.010620301	STAT3/FGF2	2
BP	GO:0015732	prostaglandin transport	2/142	15/17913	0.006123456	0.02013118	0.010620301	MIF/NOS2	2
BP	GO:0030730	sequestering of triglyceride	2/142	15/17913	0.006123456	0.02013118	0.010620301	TNF/PPARG	2
BP	GO:0034349	glial cell apoptotic process	2/142	15/17913	0.006123456	0.02013118	0.010620301	CASP3/PRKCA	2
BP	GO:0035635	entry of bacterium into host cell	2/142	15/17913	0.006123456	0.02013118	0.010620301	MET/CTNNB1	2
BP	GO:0044144	modulation of growth of symbiont involved in interaction with host	2/142	15/17913	0.006123456	0.02013118	0.010620301	TNF/MPO	2
BP	GO:0051709	regulation of killing of cells of other organism	2/142	15/17913	0.006123456	0.02013118	0.010620301	GAPDH/NOS2	2
BP	GO:0051883	killing of cells in other organism involved in symbiotic interaction	2/142	15/17913	0.006123456	0.02013118	0.010620301	F2/GAPDH	2
BP	GO:0070935	3'-UTR-mediated mRNA stabilization	2/142	15/17913	0.006123456	0.02013118	0.010620301	MAPK14/MAPKAPK2	2
BP	GO:0071380	cellular response to prostaglandin E stimulus	2/142	15/17913	0.006123456	0.02013118	0.010620301	PRKCE/PPARG	2
BP	GO:2001028	positive regulation of endothelial cell chemotaxis	2/142	15/17913	0.006123456	0.02013118	0.010620301	MET/FGF2	2
BP	GO:0042743	hydrogen peroxide metabolic process	3/142	47/17913	0.006129399	0.02013118	0.010620301	EGFR/STAT3/MPO	3
BP	GO:0048641	regulation of skeletal muscle tissue development	3/142	47/17913	0.006129399	0.02013118	0.010620301	HMGCR/BCL2/CTNNB1	3
BP	GO:1900744	regulation of p38MAPK cascade	3/142	47/17913	0.006129399	0.02013118	0.010620301	DUSP1/PTPN22/XDH	3
BP	GO:0043524	negative regulation of neuron apoptotic process	5/142	146/17913	0.00616474	0.020229873	0.010672367	BCL2L1/JUN/ADORA2A/PIK3CA/BCL2	5
BP	GO:0071236	cellular response to antibiotic	5/142	147/17913	0.006342019	0.020793771	0.010969854	MET/NFE2L2/HSPA5/PRKCE/RELA	5
BP	GO:0051346	negative regulation of hydrolase activity	9/142	420/17913	0.006348351	0.020796698	0.010971398	SERPINE1/ADORA2A/PTGS2/GSK3B/LGALS3/TNF/XIAP/GAPDH/EGLN1	9
BP	GO:0060047	heart contraction	7/142	275/17913	0.006388863	0.020911492	0.011031958	ACE/PIK3CA/KCNA5/ADRA1A/IL2/PDE4B/PIK3CG	7
BP	GO:0032649	regulation of interferon-gamma production	4/142	93/17913	0.006409414	0.020942898	0.011048527	PTPN22/TNF/IL2/PDE4B	4
BP	GO:1901800	positive regulation of proteasomal protein catabolic process	4/142	93/17913	0.006409414	0.020942898	0.011048527	GBA/GSK3B/NFE2L2/VCP	4
BP	GO:0031103	axon regeneration	3/142	48/17913	0.00650057	0.021154056	0.011159924	JUN/BCL2/PTPRS	3
BP	GO:0044003	modification by symbiont of host morphology or physiology	3/142	48/17913	0.00650057	0.021154056	0.011159924	BCL2L1/CASP8/GAPDH	3
BP	GO:0048546	digestive tract morphogenesis	3/142	48/17913	0.00650057	0.021154056	0.011159924	EGFR/BCL2/CTNNB1	3
BP	GO:0071825	protein-lipid complex subunit organization	3/142	48/17913	0.00650057	0.021154056	0.011159924	ALB/AGTR1/MPO	3
BP	GO:0001822	kidney development	7/142	276/17913	0.006512771	0.021154056	0.011159924	CA2/ACE/FGF2/AGTR1/MME/BCL2/CTNNB1	7
BP	GO:0090287	regulation of cellular response to growth factor stimulus	7/142	276/17913	0.006512771	0.021154056	0.011159924	FGF2/HSPA5/PRKCB/ADAM17/XDH/XIAP/CTNNB1	7
BP	GO:1990778	protein localization to cell periphery	7/142	276/17913	0.006512771	0.021154056	0.011159924	EGFR/BCL2L1/ITGB1/LGALS3/PRKCE/TNF/PIK3R1	7
BP	GO:0071456	cellular response to hypoxia	6/142	210/17913	0.006617052	0.021474526	0.01132899	ICAM1/PTGS2/NFE2L2/PRKCE/BCL2/EGLN1	6
BP	GO:0002534	cytokine production involved in inflammatory response	3/142	49/17913	0.006884865	0.022033078	0.011623657	MAPK14/F2/NOS2	3
BP	GO:0010712	regulation of collagen metabolic process	3/142	49/17913	0.006884865	0.022033078	0.011623657	ITGB1/F2/PPARG	3
BP	GO:0035272	exocrine system development	3/142	49/17913	0.006884865	0.022033078	0.011623657	EGFR/TGM2/TNF	3
BP	GO:0048260	positive regulation of receptor-mediated endocytosis	3/142	49/17913	0.006884865	0.022033078	0.011623657	SERPINE1/SELE/SYK	3
BP	GO:0060395	SMAD protein signal transduction	3/142	49/17913	0.006884865	0.022033078	0.011623657	JUN/PARP1/HNF4A	3
BP	GO:0097300	programmed necrotic cell death	3/142	49/17913	0.006884865	0.022033078	0.011623657	CASP8/TNF/PYGL	3
BP	GO:1902369	negative regulation of RNA catabolic process	3/142	49/17913	0.006884865	0.022033078	0.011623657	MAPK14/MAPKAPK2/PABPC1	3
BP	GO:1903793	positive regulation of anion transport	3/142	49/17913	0.006884865	0.022033078	0.011623657	ABCB1/ADORA2A/MIF	3
BP	GO:0009260	ribonucleotide biosynthetic process	7/142	279/17913	0.006895262	0.022033078	0.011623657	LDHA/STAT3/PARP1/HK2/VCP/ESRRB/GAPDH	7
BP	GO:0090316	positive regulation of intracellular protein transport	5/142	150/17913	0.00689532	0.022033078	0.011623657	MAPK14/PTGS2/GSK3B/MAPK1/PIK3R1	5
BP	GO:0097696	STAT cascade	5/142	150/17913	0.00689532	0.022033078	0.011623657	STAT3/F2/TNF/IL2/FLT3	5
BP	GO:0050810	regulation of steroid biosynthetic process	4/142	95/17913	0.0069044	0.022033078	0.011623657	AKR1C3/FDFT1/HMGCR/TNF	4
BP	GO:0001780	neutrophil homeostasis	2/142	16/17913	0.006962061	0.022033078	0.011623657	PIK3CB/PDE4B	2
BP	GO:0002739	regulation of cytokine secretion involved in immune response	2/142	16/17913	0.006962061	0.022033078	0.011623657	MAPK14/TNF	2
BP	GO:0019372	lipoxygenase pathway	2/142	16/17913	0.006962061	0.022033078	0.011623657	PTGS2/ALOX5	2
BP	GO:0030397	membrane disassembly	2/142	16/17913	0.006962061	0.022033078	0.011623657	PRKCA/PRKCB	2
BP	GO:0031649	heat generation	2/142	16/17913	0.006962061	0.022033078	0.011623657	PTGS2/TNF	2
BP	GO:0034116	positive regulation of heterotypic cell-cell adhesion	2/142	16/17913	0.006962061	0.022033078	0.011623657	LCK/TNF	2
BP	GO:0036149	phosphatidylinositol acyl-chain remodeling	2/142	16/17913	0.006962061	0.022033078	0.011623657	PLA2G1B/PLA2G5	2
BP	GO:0044117	growth of symbiont in host	2/142	16/17913	0.006962061	0.022033078	0.011623657	TNF/MPO	2
BP	GO:0048243	norepinephrine secretion	2/142	16/17913	0.006962061	0.022033078	0.011623657	ADORA2A/ADRA2C	2
BP	GO:0051081	nuclear envelope disassembly	2/142	16/17913	0.006962061	0.022033078	0.011623657	PRKCA/PRKCB	2
BP	GO:0051482	positive regulation of cytosolic calcium ion concentration involved in phospholipase C-activating G protein-coupled signaling pathway	2/142	16/17913	0.006962061	0.022033078	0.011623657	TGM2/AGTR1	2
BP	GO:0051571	positive regulation of histone H3-K4 methylation	2/142	16/17913	0.006962061	0.022033078	0.011623657	CTNNB1/DNMT3B	2
BP	GO:0055075	potassium ion homeostasis	2/142	16/17913	0.006962061	0.022033078	0.011623657	KCNA5/KCNMA1	2
BP	GO:0060965	negative regulation of gene silencing by miRNA	2/142	16/17913	0.006962061	0.022033078	0.011623657	ESR1/PPARG	2
BP	GO:0090335	regulation of brown fat cell differentiation	2/142	16/17913	0.006962061	0.022033078	0.011623657	MAPK14/PTGS2	2
BP	GO:0099170	postsynaptic modulation of chemical synaptic transmission	2/142	16/17913	0.006962061	0.022033078	0.011623657	GRM5/EGLN1	2
BP	GO:1902166	negative regulation of intrinsic apoptotic signaling pathway in response to DNA damage by p53 class mediator	2/142	16/17913	0.006962061	0.022033078	0.011623657	MIF/BCL2	2
BP	GO:2001170	negative regulation of ATP biosynthetic process	2/142	16/17913	0.006962061	0.022033078	0.011623657	STAT3/PARP1	2
BP	GO:1905952	regulation of lipid localization	5/142	151/17913	0.007087029	0.022410019	0.011822514	SYK/MIF/AGTR1/TNF/PPARG	5
BP	GO:0034329	cell junction assembly	6/142	214/17913	0.007233235	0.022853437	0.012056441	ACE/PRKCA/PLEC/TNF/BCL2/CTNNB1	6
BP	GO:0060425	lung morphogenesis	3/142	50/17913	0.007282395	0.022951853	0.012108361	MAPK1/TNF/CTNNB1	3
BP	GO:0070741	response to interleukin-6	3/142	50/17913	0.007282395	0.022951853	0.012108361	STAT3/ICAM1/RELA	3
BP	GO:1905517	macrophage migration	3/142	50/17913	0.007282395	0.022951853	0.012108361	MAPK14/MIF/LGALS3	3
BP	GO:0016101	diterpenoid metabolic process	4/142	97/17913	0.007424049	0.023379027	0.012333718	EGFR/TTR/AKR1C3/AKR1B10	4
BP	GO:0009132	nucleoside diphosphate metabolic process	5/142	153/17913	0.007481577	0.023540798	0.012419062	LDHA/STAT3/HK2/ESRRB/GAPDH	5
BP	GO:0003015	heart process	7/142	284/17913	0.007569556	0.023798035	0.012554768	ACE/PIK3CA/KCNA5/ADRA1A/IL2/PDE4B/PIK3CG	7
BP	GO:0002712	regulation of B cell mediated immunity	3/142	51/17913	0.007693267	0.02404857	0.012686939	BTK/TNF/IL2	3
BP	GO:0002889	regulation of immunoglobulin mediated immune response	3/142	51/17913	0.007693267	0.02404857	0.012686939	BTK/TNF/IL2	3
BP	GO:0032206	positive regulation of telomere maintenance	3/142	51/17913	0.007693267	0.02404857	0.012686939	AURKB/MAPK1/CTNNB1	3
BP	GO:0051058	negative regulation of small GTPase mediated signal transduction	3/142	51/17913	0.007693267	0.02404857	0.012686939	ITGB1/ADRA1A/MET	3
BP	GO:0097366	response to bronchodilator	3/142	51/17913	0.007693267	0.02404857	0.012686939	ADORA2A/ICAM1/EGLN1	3
BP	GO:0002377	immunoglobulin production	4/142	98/17913	0.007693278	0.02404857	0.012686939	BTK/TNF/IL2/PKN1	4
BP	GO:0010522	regulation of calcium ion transport into cytosol	4/142	98/17913	0.007693278	0.02404857	0.012686939	F2/PRKCE/PLA2G1B/BCL2	4
BP	GO:0042953	lipoprotein transport	2/142	17/17913	0.007849575	0.024318417	0.012829298	PRKCB/PPARG	2
BP	GO:0043171	peptide catabolic process	2/142	17/17913	0.007849575	0.024318417	0.012829298	ECE1/ACE	2
BP	GO:0044110	growth involved in symbiotic interaction	2/142	17/17913	0.007849575	0.024318417	0.012829298	TNF/MPO	2
BP	GO:0044116	growth of symbiont involved in interaction with host	2/142	17/17913	0.007849575	0.024318417	0.012829298	TNF/MPO	2
BP	GO:0044872	lipoprotein localization	2/142	17/17913	0.007849575	0.024318417	0.012829298	PRKCB/PPARG	2
BP	GO:0051818	disruption of cells of other organism involved in symbiotic interaction	2/142	17/17913	0.007849575	0.024318417	0.012829298	F2/GAPDH	2
BP	GO:0060438	trachea development	2/142	17/17913	0.007849575	0.024318417	0.012829298	MAPK1/CTNNB1	2
BP	GO:0061323	cell proliferation involved in heart morphogenesis	2/142	17/17913	0.007849575	0.024318417	0.012829298	PIM1/CTNNB1	2
BP	GO:1904355	positive regulation of telomere capping	2/142	17/17913	0.007849575	0.024318417	0.012829298	AURKB/MAPK1	2
BP	GO:1905331	negative regulation of morphogenesis of an epithelium	2/142	17/17913	0.007849575	0.024318417	0.012829298	TNF/CTNNB1	2
BP	GO:2000136	regulation of cell proliferation involved in heart morphogenesis	2/142	17/17913	0.007849575	0.024318417	0.012829298	PIM1/CTNNB1	2
BP	GO:0046034	ATP metabolic process	7/142	287/17913	0.007996896	0.024754763	0.013059495	LDHA/STAT3/PARP1/HK2/VCP/ESRRB/GAPDH	7
BP	GO:0002886	regulation of myeloid leukocyte mediated immunity	3/142	52/17913	0.008117582	0.025108022	0.013245858	SYK/ADORA2B/BTK	3
BP	GO:0036294	cellular response to decreased oxygen levels	6/142	220/17913	0.008233958	0.025447391	0.013424894	ICAM1/PTGS2/NFE2L2/PRKCE/BCL2/EGLN1	6
BP	GO:0048259	regulation of receptor-mediated endocytosis	4/142	100/17913	0.008250847	0.025478988	0.013441563	SERPINE1/SELE/SYK/PIK3CB	4
BP	GO:0001818	negative regulation of cytokine production	7/142	290/17913	0.008441816	0.026026664	0.013730492	GBA/F2/BTK/PTPN22/TNF/PTGER4/PTPRS	7
BP	GO:0051961	negative regulation of nervous system development	7/142	290/17913	0.008441816	0.026026664	0.013730492	STAT3/F2/GSK3B/TNF/CD38/PTPRS/CTNNB1	7
BP	GO:0002285	lymphocyte activation involved in immune response	5/142	158/17913	0.00853451	0.026165941	0.013803968	STAT3/ICAM1/LGALS3/IL2/PTGER4	5
BP	GO:0009408	response to heat	5/142	158/17913	0.00853451	0.026165941	0.013803968	PTGS2/MAPKAPK2/GSK3B/MAPK1/VCP	5
BP	GO:0043488	regulation of mRNA stability	5/142	158/17913	0.00853451	0.026165941	0.013803968	MAPK14/MAPKAPK2/XPO1/PABPC1/PRKCA	5
BP	GO:0002042	cell migration involved in sprouting angiogenesis	4/142	101/17913	0.008539306	0.026165941	0.013803968	ITGB1/PTGS2/NR4A1/FGF2	4
BP	GO:0002367	cytokine production involved in immune response	4/142	101/17913	0.008539306	0.026165941	0.013803968	MAPK14/MIF/BTK/TNF	4
BP	GO:0055024	regulation of cardiac muscle tissue development	4/142	101/17913	0.008539306	0.026165941	0.013803968	PIM1/MAPK14/MAPK1/FGF2	4
BP	GO:1903426	regulation of reactive oxygen species biosynthetic process	4/142	101/17913	0.008539306	0.026165941	0.013803968	STAT3/ICAM1/PTGS2/TNF	4
BP	GO:0032210	regulation of telomere maintenance via telomerase	3/142	53/17913	0.008555434	0.026165941	0.013803968	AURKB/MAPK1/CTNNB1	3
BP	GO:0043551	regulation of phosphatidylinositol 3-kinase activity	3/142	53/17913	0.008555434	0.026165941	0.013803968	FGF2/FLT3/PIK3R1	3
BP	GO:0050994	regulation of lipid catabolic process	3/142	53/17913	0.008555434	0.026165941	0.013803968	PRKCE/TNF/PIK3CG	3
BP	GO:0045444	fat cell differentiation	6/142	222/17913	0.008588635	0.026242213	0.013844206	MAPK14/PTGS2/NR4A1/MB/TNF/PPARG	6
BP	GO:0072001	renal system development	7/142	291/17913	0.008594102	0.026242213	0.013844206	CA2/ACE/FGF2/AGTR1/MME/BCL2/CTNNB1	7
BP	GO:0007271	synaptic transmission, cholinergic	2/142	18/17913	0.008785183	0.026550002	0.014006582	ACHE/ADORA2A	2
BP	GO:0010888	negative regulation of lipid storage	2/142	18/17913	0.008785183	0.026550002	0.014006582	TNF/PPARG	2
BP	GO:0030809	negative regulation of nucleotide biosynthetic process	2/142	18/17913	0.008785183	0.026550002	0.014006582	STAT3/PARP1	2
BP	GO:0031293	membrane protein intracellular domain proteolysis	2/142	18/17913	0.008785183	0.026550002	0.014006582	ADAM17/RELA	2
BP	GO:0032460	negative regulation of protein oligomerization	2/142	18/17913	0.008785183	0.026550002	0.014006582	GBA/ALB	2
BP	GO:0036148	phosphatidylglycerol acyl-chain remodeling	2/142	18/17913	0.008785183	0.026550002	0.014006582	PLA2G1B/PLA2G5	2
BP	GO:0038083	peptidyl-tyrosine autophosphorylation	2/142	18/17913	0.008785183	0.026550002	0.014006582	EGFR/ACE	2
BP	GO:0051023	regulation of immunoglobulin secretion	2/142	18/17913	0.008785183	0.026550002	0.014006582	TNF/IL2	2
BP	GO:0090026	positive regulation of monocyte chemotaxis	2/142	18/17913	0.008785183	0.026550002	0.014006582	SERPINE1/CCR1	2
BP	GO:0090330	regulation of platelet aggregation	2/142	18/17913	0.008785183	0.026550002	0.014006582	SYK/PRKCA	2
BP	GO:1900372	negative regulation of purine nucleotide biosynthetic process	2/142	18/17913	0.008785183	0.026550002	0.014006582	STAT3/PARP1	2
BP	GO:1902165	regulation of intrinsic apoptotic signaling pathway in response to DNA damage by p53 class mediator	2/142	18/17913	0.008785183	0.026550002	0.014006582	MIF/BCL2	2
BP	GO:1902644	tertiary alcohol metabolic process	2/142	18/17913	0.008785183	0.026550002	0.014006582	AKR1C3/AKR1B10	2
BP	GO:0015849	organic acid transport	7/142	293/17913	0.008904732	0.026847627	0.014163595	ACE/SYK/ADORA2A/MIF/PPARG/PLA2G1B/NOS2	7
BP	GO:0046942	carboxylic acid transport	7/142	293/17913	0.008904732	0.026847627	0.014163595	ACE/SYK/ADORA2A/MIF/PPARG/PLA2G1B/NOS2	7
BP	GO:0070588	calcium ion transmembrane transport	7/142	293/17913	0.008904732	0.026847627	0.014163595	LCK/F2/CCR5/FGF2/PRKCE/PDE4B/PIK3CG	7
BP	GO:0032715	negative regulation of interleukin-6 production	3/142	54/17913	0.009006917	0.027091614	0.014292312	GBA/PTPN22/TNF	3
BP	GO:0046605	regulation of centrosome cycle	3/142	54/17913	0.009006917	0.027091614	0.014292312	KIF11/XPO1/CTNNB1	3
BP	GO:0097755	positive regulation of blood vessel diameter	3/142	54/17913	0.009006917	0.027091614	0.014292312	EGFR/ADORA2A/ADORA2B	3
BP	GO:0014812	muscle cell migration	4/142	103/17913	0.009135862	0.027436293	0.014474149	SERPINE1/ACE/NFE2L2/BCL2	4
BP	GO:0032526	response to retinoic acid	4/142	103/17913	0.009135862	0.027436293	0.014474149	DUSP1/HSD17B2/CD38/PPARG	4
BP	GO:0006986	response to unfolded protein	5/142	161/17913	0.009213303	0.027647141	0.014585383	ERN1/NFE2L2/HSPA5/VCP/PIK3R1	5
BP	GO:0002460	adaptive immune response based on somatic recombination of immune receptors built from immunoglobulin superfamily domains	7/142	295/17913	0.009223544	0.027656164	0.014590143	STAT3/ICAM1/ADAM17/BTK/TNF/IL2/PKN1	7
BP	GO:0051302	regulation of cell division	5/142	162/17913	0.009447611	0.028290541	0.014924811	BCL2L1/AURKB/FGF2/PRKCE/ESRRB	5
BP	GO:0009435	NAD biosynthetic process	3/142	55/17913	0.009472114	0.028290541	0.014924811	PTGS2/HK2/GAPDH	3
BP	GO:0031102	neuron projection regeneration	3/142	55/17913	0.009472114	0.028290541	0.014924811	JUN/BCL2/PTPRS	3
BP	GO:0031295	T cell costimulation	3/142	55/17913	0.009472114	0.028290541	0.014924811	LCK/PIK3CA/PIK3R1	3
BP	GO:0061844	antimicrobial humoral immune response mediated by antimicrobial peptide	3/142	55/17913	0.009472114	0.028290541	0.014924811	F2/PLA2G1B/GAPDH	3
BP	GO:0051656	establishment of organelle localization	9/142	448/17913	0.009485164	0.028307401	0.014933706	ADORA2A/ADORA2B/XPO1/GSK3B/ADRA1A/PRKCB/BTK/PIK3CG/CTNNB1	9
BP	GO:0043487	regulation of RNA stability	5/142	163/17913	0.009685996	0.028792098	0.015189411	MAPK14/MAPKAPK2/XPO1/PABPC1/PRKCA	5
BP	GO:0032609	interferon-gamma production	4/142	105/17913	0.009758979	0.028792098	0.015189411	PTPN22/TNF/IL2/PDE4B	4
BP	GO:0055076	transition metal ion homeostasis	4/142	105/17913	0.009758979	0.028792098	0.015189411	LCK/ABCG2/XIAP/EGLN1	4
BP	GO:0001991	regulation of systemic arterial blood pressure by circulatory renin-angiotensin	2/142	19/17913	0.009768075	0.028792098	0.015189411	ACE/MME	2
BP	GO:0002363	alpha-beta T cell lineage commitment	2/142	19/17913	0.009768075	0.028792098	0.015189411	STAT3/BCL2	2
BP	GO:0002544	chronic inflammatory response	2/142	19/17913	0.009768075	0.028792098	0.015189411	ADORA2B/TNF	2
BP	GO:0015669	gas transport	2/142	19/17913	0.009768075	0.028792098	0.015189411	CA2/MB	2
BP	GO:0023019	signal transduction involved in regulation of gene expression	2/142	19/17913	0.009768075	0.028792098	0.015189411	PARP1/HNF4A	2
BP	GO:0032303	regulation of icosanoid secretion	2/142	19/17913	0.009768075	0.028792098	0.015189411	SYK/MIF	2
BP	GO:0033189	response to vitamin A	2/142	19/17913	0.009768075	0.028792098	0.015189411	PPARG/DNMT3B	2
BP	GO:0034138	toll-like receptor 3 signaling pathway	2/142	19/17913	0.009768075	0.028792098	0.015189411	CASP8/PTPN22	2
BP	GO:0050860	negative regulation of T cell receptor signaling pathway	2/142	19/17913	0.009768075	0.028792098	0.015189411	LGALS3/PTPN22	2
BP	GO:0060149	negative regulation of posttranscriptional gene silencing	2/142	19/17913	0.009768075	0.028792098	0.015189411	ESR1/PPARG	2
BP	GO:0060967	negative regulation of gene silencing by RNA	2/142	19/17913	0.009768075	0.028792098	0.015189411	ESR1/PPARG	2
BP	GO:1900409	positive regulation of cellular response to oxidative stress	2/142	19/17913	0.009768075	0.028792098	0.015189411	TNF/MCL1	2
BP	GO:1903798	regulation of production of miRNAs involved in gene silencing by miRNA	2/142	19/17913	0.009768075	0.028792098	0.015189411	EGFR/ESR1	2
BP	GO:0031294	lymphocyte costimulation	3/142	56/17913	0.009951109	0.029218963	0.015414605	LCK/PIK3CA/PIK3R1	3
BP	GO:0033619	membrane protein proteolysis	3/142	56/17913	0.009951109	0.029218963	0.015414605	ADAM17/TNF/RELA	3
BP	GO:0071398	cellular response to fatty acid	3/142	56/17913	0.009951109	0.029218963	0.015414605	AKR1C3/PRKCE/PPARG	3
BP	GO:1902808	positive regulation of cell cycle G1/S phase transition	3/142	56/17913	0.009951109	0.029218963	0.015414605	EGFR/KCNA5/ADAM17	3
BP	GO:1903202	negative regulation of oxidative stress-induced cell death	3/142	56/17913	0.009951109	0.029218963	0.015414605	MET/NFE2L2/CTNNB1	3
BP	GO:0034765	regulation of ion transmembrane transport	9/142	453/17913	0.010150917	0.029782774	0.015712046	ABCB1/GRM5/CTSS/KCNA5/F2/PRKCE/KCNMA1/PDE4B/PIK3CG	9
BP	GO:0022037	metencephalon development	4/142	107/17913	0.010409094	0.030432413	0.016054766	SSTR3/HSPA5/BCL2/PTPRS	4
BP	GO:0021543	pallium development	5/142	166/17913	0.01042595	0.030432413	0.016054766	EGFR/CASP3/GSK3B/PTPRS/CTNNB1	5
BP	GO:0001836	release of cytochrome c from mitochondria	3/142	57/17913	0.010443978	0.030432413	0.016054766	BCL2L1/JUN/BCL2	3
BP	GO:0032515	negative regulation of phosphoprotein phosphatase activity	3/142	57/17913	0.010443978	0.030432413	0.016054766	GSK3B/LGALS3/TNF	3
BP	GO:0032890	regulation of organic acid transport	3/142	57/17913	0.010443978	0.030432413	0.016054766	SYK/ADORA2A/MIF	3
BP	GO:0045576	mast cell activation	3/142	57/17913	0.010443978	0.030432413	0.016054766	ADORA2B/BTK/PIK3CG	3
BP	GO:0060688	regulation of morphogenesis of a branching structure	3/142	57/17913	0.010443978	0.030432413	0.016054766	ESR1/TNF/CTNNB1	3
BP	GO:1900408	negative regulation of cellular response to oxidative stress	3/142	57/17913	0.010443978	0.030432413	0.016054766	MET/NFE2L2/CTNNB1	3
BP	GO:1903428	positive regulation of reactive oxygen species biosynthetic process	3/142	57/17913	0.010443978	0.030432413	0.016054766	ICAM1/PTGS2/TNF	3
BP	GO:0043903	regulation of symbiosis, encompassing mutualism through parasitism	6/142	232/17913	0.010528237	0.030654569	0.016171966	JUN/PABPC1/TNF/BCL2/GAPDH/MPO	6
BP	GO:0033209	tumor necrosis factor-mediated signaling pathway	5/142	167/17913	0.010680975	0.031075623	0.016394095	SYK/ADAM17/CASP8/TNF/RELA	5
BP	GO:0098742	cell-cell adhesion via plasma-membrane adhesion molecules	6/142	233/17913	0.010737952	0.031130222	0.016422899	ITGB1/SELE/MAPK14/ICAM1/PIK3CB/PTPRS	6
BP	GO:0002320	lymphoid progenitor cell differentiation	2/142	20/17913	0.010797456	0.031130222	0.016422899	BCL2/FLT3	2
BP	GO:0002374	cytokine secretion involved in immune response	2/142	20/17913	0.010797456	0.031130222	0.016422899	MAPK14/TNF	2
BP	GO:0002438	acute inflammatory response to antigenic stimulus	2/142	20/17913	0.010797456	0.031130222	0.016422899	ICAM1/BTK	2
BP	GO:0003323	type B pancreatic cell development	2/142	20/17913	0.010797456	0.031130222	0.016422899	GSK3B/HNF4A	2
BP	GO:0010042	response to manganese ion	2/142	20/17913	0.010797456	0.031130222	0.016422899	PTGS2/HSPA5	2
BP	GO:0015874	norepinephrine transport	2/142	20/17913	0.010797456	0.031130222	0.016422899	ADORA2A/ADRA2C	2
BP	GO:0043369	CD4-positive or CD8-positive, alpha-beta T cell lineage commitment	2/142	20/17913	0.010797456	0.031130222	0.016422899	STAT3/BCL2	2
BP	GO:0043586	tongue development	2/142	20/17913	0.010797456	0.031130222	0.016422899	EGFR/CTNNB1	2
BP	GO:0051797	regulation of hair follicle development	2/142	20/17913	0.010797456	0.031130222	0.016422899	TNF/CTNNB1	2
BP	GO:0098780	response to mitochondrial depolarisation	2/142	20/17913	0.010797456	0.031130222	0.016422899	GBA/HK2	2
BP	GO:1903599	positive regulation of autophagy of mitochondrion	2/142	20/17913	0.010797456	0.031130222	0.016422899	GBA/HK2	2
BP	GO:0016311	dephosphorylation	9/142	458/17913	0.010851401	0.031262176	0.016492512	GBA/LCK/DUSP1/GSK3B/LGALS3/PTPN22/TNF/BCL2/PTPRS	9
BP	GO:0030433	ubiquitin-dependent ERAD pathway	3/142	58/17913	0.010950792	0.031453704	0.016593553	NFE2L2/HSPA5/VCP	3
BP	GO:0030520	intracellular estrogen receptor signaling pathway	3/142	58/17913	0.010950792	0.031453704	0.016593553	ESR1/PARP1/PADI2	3
BP	GO:0042093	T-helper cell differentiation	3/142	58/17913	0.010950792	0.031453704	0.016593553	STAT3/IL2/PTGER4	3
BP	GO:0046626	regulation of insulin receptor signaling pathway	3/142	58/17913	0.010950792	0.031453704	0.016593553	PRKCB/PIK3R1/RELA	3
BP	GO:0043618	regulation of transcription from RNA polymerase II promoter in response to stress	4/142	109/17913	0.011086631	0.03179609	0.016774181	JUN/NFE2L2/HSPA5/EGLN1	4
BP	GO:1903052	positive regulation of proteolysis involved in cellular protein catabolic process	4/142	109/17913	0.011086631	0.03179609	0.016774181	GBA/GSK3B/NFE2L2/VCP	4
BP	GO:0022408	negative regulation of cell-cell adhesion	5/142	169/17913	0.011203782	0.032107991	0.016938726	CASP3/ADORA2A/LGALS3/PTPN22/IL2	5
BP	GO:0032434	regulation of proteasomal ubiquitin-dependent protein catabolic process	4/142	110/17913	0.011435811	0.03272388	0.017263641	GBA/GSK3B/NFE2L2/VCP	4
BP	GO:1903578	regulation of ATP metabolic process	4/142	110/17913	0.011435811	0.03272388	0.017263641	STAT3/PARP1/VCP/ESRRB	4
BP	GO:0072678	T cell migration	3/142	59/17913	0.011471621	0.032752824	0.01727891	ICAM1/ADAM17/PIK3CG	3
BP	GO:1902883	negative regulation of response to oxidative stress	3/142	59/17913	0.011471621	0.032752824	0.01727891	MET/NFE2L2/CTNNB1	3
BP	GO:0070507	regulation of microtubule cytoskeleton organization	5/142	170/17913	0.011471627	0.032752824	0.01727891	KIF11/XPO1/GSK3B/MET/CTNNB1	5
BP	GO:0031348	negative regulation of defense response	6/142	237/17913	0.011606528	0.033113251	0.017469055	GBA/ADORA2A/F2/IL2/PPARG/PTGER4	6
BP	GO:0046620	regulation of organ growth	4/142	111/17913	0.011791998	0.033472498	0.017658578	PIM1/MAPK14/MAPK1/FGF2	4
BP	GO:0002227	innate immune response in mucosa	2/142	21/17913	0.011872536	0.033472498	0.017658578	PLA2G1B/NOS2	2
BP	GO:0010829	negative regulation of glucose transmembrane transport	2/142	21/17913	0.011872536	0.033472498	0.017658578	PRKCB/TNF	2
BP	GO:0032469	endoplasmic reticulum calcium ion homeostasis	2/142	21/17913	0.011872536	0.033472498	0.017658578	TGM2/BCL2	2
BP	GO:0032928	regulation of superoxide anion generation	2/142	21/17913	0.011872536	0.033472498	0.017658578	EGFR/SYK	2
BP	GO:0036150	phosphatidylserine acyl-chain remodeling	2/142	21/17913	0.011872536	0.033472498	0.017658578	PLA2G1B/PLA2G5	2
BP	GO:0036499	PERK-mediated unfolded protein response	2/142	21/17913	0.011872536	0.033472498	0.017658578	NFE2L2/HSPA5	2
BP	GO:0042135	neurotransmitter catabolic process	2/142	21/17913	0.011872536	0.033472498	0.017658578	ACHE/MAOA	2
BP	GO:0042749	regulation of circadian sleep/wake cycle	2/142	21/17913	0.011872536	0.033472498	0.017658578	ADORA2A/HCRTR2	2
BP	GO:0051900	regulation of mitochondrial depolarization	2/142	21/17913	0.011872536	0.033472498	0.017658578	PARP1/BCL2	2
BP	GO:0060396	growth hormone receptor signaling pathway	2/142	21/17913	0.011872536	0.033472498	0.017658578	STAT3/PIK3R1	2
BP	GO:0070920	regulation of production of small RNA involved in gene silencing by RNA	2/142	21/17913	0.011872536	0.033472498	0.017658578	EGFR/ESR1	2
BP	GO:0071711	basement membrane organization	2/142	21/17913	0.011872536	0.033472498	0.017658578	ITGB1/CTSS	2
BP	GO:1902884	positive regulation of response to oxidative stress	2/142	21/17913	0.011872536	0.033472498	0.017658578	TNF/MCL1	2
BP	GO:1904886	beta-catenin destruction complex disassembly	2/142	21/17913	0.011872536	0.033472498	0.017658578	GSK3B/CTNNB1	2
BP	GO:2000269	regulation of fibroblast apoptotic process	2/142	21/17913	0.011872536	0.033472498	0.017658578	PIK3CA/PIK3CG	2
BP	GO:0051188	cofactor biosynthetic process	7/142	310/17913	0.0118877	0.033490551	0.017668102	LDHA/STAT3/PTGS2/NFE2L2/HK2/ESRRB/GAPDH	7
BP	GO:0001658	branching involved in ureteric bud morphogenesis	3/142	60/17913	0.012006528	0.033701143	0.017779201	FGF2/BCL2/CTNNB1	3
BP	GO:0002294	CD4-positive, alpha-beta T cell differentiation involved in immune response	3/142	60/17913	0.012006528	0.033701143	0.017779201	STAT3/IL2/PTGER4	3
BP	GO:0006940	regulation of smooth muscle contraction	3/142	60/17913	0.012006528	0.033701143	0.017779201	ADORA2B/PTGS2/ADRA2C	3
BP	GO:0031640	killing of cells of other organism	3/142	60/17913	0.012006528	0.033701143	0.017779201	F2/GAPDH/NOS2	3
BP	GO:0044364	disruption of cells of other organism	3/142	60/17913	0.012006528	0.033701143	0.017779201	F2/GAPDH/NOS2	3
BP	GO:0021987	cerebral cortex development	4/142	112/17913	0.012155242	0.034068541	0.017973023	EGFR/GSK3B/PTPRS/CTNNB1	4
BP	GO:0030218	erythrocyte differentiation	4/142	112/17913	0.012155242	0.034068541	0.017973023	CASP3/MAPK14/STAT3/MB	4
BP	GO:0042180	cellular ketone metabolic process	6/142	241/17913	0.012523657	0.034959905	0.018443266	AKR1C3/AKR1B10/PTGS2/PRKCE/HMGCR/PPARG	6
BP	GO:1901617	organic hydroxy compound biosynthetic process	6/142	241/17913	0.012523657	0.034959905	0.018443266	GBA/AKR1C3/FGF2/FDFT1/HMGCR/TNF	6
BP	GO:0010508	positive regulation of autophagy	4/142	113/17913	0.01252559	0.034959905	0.018443266	GBA/GSK3B/PIK3CB/HK2	4
BP	GO:0060964	regulation of gene silencing by miRNA	4/142	113/17913	0.01252559	0.034959905	0.018443266	EGFR/ESR1/STAT3/PPARG	4
BP	GO:0002287	alpha-beta T cell activation involved in immune response	3/142	61/17913	0.012555571	0.034959905	0.018443266	STAT3/IL2/PTGER4	3
BP	GO:0002293	alpha-beta T cell differentiation involved in immune response	3/142	61/17913	0.012555571	0.034959905	0.018443266	STAT3/IL2/PTGER4	3
BP	GO:0034113	heterotypic cell-cell adhesion	3/142	61/17913	0.012555571	0.034959905	0.018443266	LCK/ITGB1/TNF	3
BP	GO:0043388	positive regulation of DNA binding	3/142	61/17913	0.012555571	0.034959905	0.018443266	PARP1/PPARG/CTNNB1	3
BP	GO:0048645	animal organ formation	3/142	61/17913	0.012555571	0.034959905	0.018443266	PIM1/MAPK1/CTNNB1	3
BP	GO:0009205	purine ribonucleoside triphosphate metabolic process	7/142	314/17913	0.012683527	0.035290483	0.018617665	LDHA/STAT3/PARP1/HK2/VCP/ESRRB/GAPDH	7
BP	GO:0022898	regulation of transmembrane transporter activity	6/142	242/17913	0.012760682	0.035479336	0.018717295	ABCB1/GRM5/CTSS/PRKCE/BCL2/PDE4B	6
BP	GO:0035966	response to topologically incorrect protein	5/142	175/17913	0.012876511	0.035775365	0.018873466	ERN1/NFE2L2/HSPA5/VCP/PIK3R1	5
BP	GO:0006304	DNA modification	4/142	114/17913	0.012903088	0.035785644	0.018878889	PARP1/PIK3CA/MGMT/DNMT3B	4
BP	GO:1901222	regulation of NIK/NF-kappaB signaling	4/142	114/17913	0.012903088	0.035785644	0.018878889	EGFR/PTPN22/TNF/RELA	4
BP	GO:0033233	regulation of protein sumoylation	2/142	22/17913	0.012992538	0.035785644	0.018878889	RELA/CTNNB1	2
BP	GO:0034695	response to prostaglandin E	2/142	22/17913	0.012992538	0.035785644	0.018878889	PRKCE/PPARG	2
BP	GO:0035813	regulation of renal sodium excretion	2/142	22/17913	0.012992538	0.035785644	0.018878889	ADORA2A/AGTR1	2
BP	GO:0045649	regulation of macrophage differentiation	2/142	22/17913	0.012992538	0.035785644	0.018878889	PRKCA/CASP8	2
BP	GO:0048305	immunoglobulin secretion	2/142	22/17913	0.012992538	0.035785644	0.018878889	TNF/IL2	2
BP	GO:0050995	negative regulation of lipid catabolic process	2/142	22/17913	0.012992538	0.035785644	0.018878889	TNF/PIK3CG	2
BP	GO:0071378	cellular response to growth hormone stimulus	2/142	22/17913	0.012992538	0.035785644	0.018878889	STAT3/PIK3R1	2
BP	GO:0071425	hematopoietic stem cell proliferation	2/142	22/17913	0.012992538	0.035785644	0.018878889	PIM1/ACE	2
BP	GO:1900273	positive regulation of long-term synaptic potentiation	2/142	22/17913	0.012992538	0.035785644	0.018878889	ADORA2A/MME	2
BP	GO:1901522	positive regulation of transcription from RNA polymerase II promoter involved in cellular response to chemical stimulus	2/142	22/17913	0.012992538	0.035785644	0.018878889	NFE2L2/RELA	2
BP	GO:0002637	regulation of immunoglobulin production	3/142	62/17913	0.013118806	0.036029595	0.019007587	TNF/IL2/PKN1	3
BP	GO:0045739	positive regulation of DNA repair	3/142	62/17913	0.013118806	0.036029595	0.019007587	EGFR/PARP1/MGMT	3
BP	GO:0048857	neural nucleus development	3/142	62/17913	0.013118806	0.036029595	0.019007587	HSPA5/PADI2/BCL2	3
BP	GO:0070265	necrotic cell death	3/142	62/17913	0.013118806	0.036029595	0.019007587	CASP8/TNF/PYGL	3
BP	GO:0045926	negative regulation of growth	6/142	244/17913	0.013244165	0.036347768	0.019175441	TNF/PPARG/BCL2/HNF4A/MPO/PTPRS	6
BP	GO:0007173	epidermal growth factor receptor signaling pathway	4/142	115/17913	0.013287784	0.036441318	0.019224793	EGFR/PIK3CA/ADAM17/PIK3R1	4
BP	GO:0009167	purine ribonucleoside monophosphate metabolic process	7/142	317/17913	0.013305133	0.036462742	0.019236095	LDHA/STAT3/PARP1/HK2/VCP/ESRRB/GAPDH	7
BP	GO:0050808	synapse organization	8/142	394/17913	0.01335294	0.036567542	0.019291383	MAPK14/ACHE/GRM5/TNF/VCP/EGLN1/PTPRS/CTNNB1	8
BP	GO:0042098	T cell proliferation	5/142	177/17913	0.013469675	0.03686082	0.019446104	CASP3/LGALS3/IL2/PIK3CG/CTNNB1	5
BP	GO:0009108	coenzyme biosynthetic process	6/142	245/17913	0.013490663	0.03689185	0.019462474	LDHA/STAT3/PTGS2/HK2/ESRRB/GAPDH	6
BP	GO:0009126	purine nucleoside monophosphate metabolic process	7/142	318/17913	0.013517125	0.03693779	0.01948671	LDHA/STAT3/PARP1/HK2/VCP/ESRRB/GAPDH	7
BP	GO:0030101	natural killer cell activation	3/142	63/17913	0.013696284	0.037347285	0.019702741	CASP8/PTPN22/IL2	3
BP	GO:0045600	positive regulation of fat cell differentiation	3/142	63/17913	0.013696284	0.037347285	0.019702741	MAPK14/PTGS2/PPARG	3
BP	GO:0071277	cellular response to calcium ion	3/142	63/17913	0.013696284	0.037347285	0.019702741	AKR1C3/JUN/HSPA5	3
BP	GO:0009199	ribonucleoside triphosphate metabolic process	7/142	319/17913	0.013731536	0.037416722	0.019739372	LDHA/STAT3/PARP1/HK2/VCP/ESRRB/GAPDH	7
BP	GO:0006367	transcription initiation from RNA polymerase II promoter	5/142	178/17913	0.013773064	0.037476457	0.019770886	ESR1/NR4A1/PPARG/ESRRB/HNF4A	5
BP	GO:0061013	regulation of mRNA catabolic process	5/142	178/17913	0.013773064	0.037476457	0.019770886	MAPK14/MAPKAPK2/XPO1/PABPC1/PRKCA	5
BP	GO:0002705	positive regulation of leukocyte mediated immunity	4/142	117/17913	0.014078943	0.038194095	0.020149479	ADORA2B/BTK/TNF/IL2	4
BP	GO:0060147	regulation of posttranscriptional gene silencing	4/142	117/17913	0.014078943	0.038194095	0.020149479	EGFR/ESR1/STAT3/PPARG	4
BP	GO:0060966	regulation of gene silencing by RNA	4/142	117/17913	0.014078943	0.038194095	0.020149479	EGFR/ESR1/STAT3/PPARG	4
BP	GO:0006575	cellular modified amino acid metabolic process	5/142	179/17913	0.014081029	0.038194095	0.020149479	NFE2L2/FOLH1/PLA2G1B/PLA2G5/EGLN1	5
BP	GO:0001919	regulation of receptor recycling	2/142	23/17913	0.014156692	0.038194095	0.020149479	ECE1/ACHE	2
BP	GO:0010758	regulation of macrophage chemotaxis	2/142	23/17913	0.014156692	0.038194095	0.020149479	MAPK14/MIF	2
BP	GO:0035588	G protein-coupled purinergic receptor signaling pathway	2/142	23/17913	0.014156692	0.038194095	0.020149479	ADORA2A/ADORA2B	2
BP	GO:0051882	mitochondrial depolarization	2/142	23/17913	0.014156692	0.038194095	0.020149479	PARP1/BCL2	2
BP	GO:0060055	angiogenesis involved in wound healing	2/142	23/17913	0.014156692	0.038194095	0.020149479	SERPINE1/PIK3CB	2
BP	GO:0060445	branching involved in salivary gland morphogenesis	2/142	23/17913	0.014156692	0.038194095	0.020149479	TGM2/TNF	2
BP	GO:1902254	negative regulation of intrinsic apoptotic signaling pathway by p53 class mediator	2/142	23/17913	0.014156692	0.038194095	0.020149479	MIF/BCL2	2
BP	GO:2000637	positive regulation of gene silencing by miRNA	2/142	23/17913	0.014156692	0.038194095	0.020149479	EGFR/STAT3	2
BP	GO:0009144	purine nucleoside triphosphate metabolic process	7/142	321/17913	0.014167671	0.038196761	0.020150886	LDHA/STAT3/PARP1/HK2/VCP/ESRRB/GAPDH	7
BP	GO:0071230	cellular response to amino acid stimulus	3/142	64/17913	0.014288051	0.038467056	0.020293481	EGFR/BCL2L1/TNF	3
BP	GO:2000378	negative regulation of reactive oxygen species metabolic process	3/142	64/17913	0.014288051	0.038467056	0.020293481	STAT3/HK2/BCL2	3
BP	GO:0007178	transmembrane receptor protein serine/threonine kinase signaling pathway	7/142	323/17913	0.014613655	0.039315978	0.020741334	JUN/MAPK14/PARP1/HSPA5/ADAM17/HNF4A/XIAP	7
BP	GO:0002040	sprouting angiogenesis	5/142	181/17913	0.014710807	0.039549518	0.020864539	ITGB1/PTGS2/NR4A1/FGF2/AGTR1	5
BP	GO:0007265	Ras protein signal transduction	7/142	324/17913	0.014840376	0.039869823	0.021033517	JUN/ITGB1/MAPK14/ADRA1A/MET/FGF2/AGTR1	7
BP	GO:0030641	regulation of cellular pH	3/142	65/17913	0.01489415	0.03993011	0.021065322	CA2/MAPK1/BCL2	3
BP	GO:0035308	negative regulation of protein dephosphorylation	3/142	65/17913	0.01489415	0.03993011	0.021065322	GSK3B/LGALS3/TNF	3
BP	GO:0045428	regulation of nitric oxide biosynthetic process	3/142	65/17913	0.01489415	0.03993011	0.021065322	ICAM1/PTGS2/TNF	3
BP	GO:0007015	actin filament organization	7/142	325/17913	0.015069602	0.040372171	0.021298533	ICAM1/MET/PRKCE/PLA2G1B/PTGER4/BCL2/PIK3R1	7
BP	GO:0019079	viral genome replication	4/142	120/17913	0.01532075	0.040620663	0.021429627	PABPC1/TNF/VCP/BCL2	4
BP	GO:0034101	erythrocyte homeostasis	4/142	120/17913	0.01532075	0.040620663	0.021429627	CASP3/MAPK14/STAT3/MB	4
BP	GO:0048639	positive regulation of developmental growth	5/142	183/17913	0.015359233	0.040620663	0.021429627	PIM1/MAPK14/MAPK1/FGF2/BCL2	5
BP	GO:0070555	response to interleukin-1	5/142	183/17913	0.015359233	0.040620663	0.021429627	SELE/ICAM1/PRKCA/CD38/RELA	5
BP	GO:0002092	positive regulation of receptor internalization	2/142	24/17913	0.015364237	0.040620663	0.021429627	SELE/SYK	2
BP	GO:0002861	regulation of inflammatory response to antigenic stimulus	2/142	24/17913	0.015364237	0.040620663	0.021429627	BTK/TNF	2
BP	GO:0022410	circadian sleep/wake cycle process	2/142	24/17913	0.015364237	0.040620663	0.021429627	ADORA2A/HCRTR2	2
BP	GO:0031069	hair follicle morphogenesis	2/142	24/17913	0.015364237	0.040620663	0.021429627	BCL2/CTNNB1	2
BP	GO:0035812	renal sodium excretion	2/142	24/17913	0.015364237	0.040620663	0.021429627	ADORA2A/AGTR1	2
BP	GO:0036003	positive regulation of transcription from RNA polymerase II promoter in response to stress	2/142	24/17913	0.015364237	0.040620663	0.021429627	NFE2L2/HSPA5	2
BP	GO:0044346	fibroblast apoptotic process	2/142	24/17913	0.015364237	0.040620663	0.021429627	PIK3CA/PIK3CG	2
BP	GO:0060148	positive regulation of posttranscriptional gene silencing	2/142	24/17913	0.015364237	0.040620663	0.021429627	EGFR/STAT3	2
BP	GO:0060571	morphogenesis of an epithelial fold	2/142	24/17913	0.015364237	0.040620663	0.021429627	EGFR/CTNNB1	2
BP	GO:1901032	negative regulation of response to reactive oxygen species	2/142	24/17913	0.015364237	0.040620663	0.021429627	MET/NFE2L2	2
BP	GO:1901889	negative regulation of cell junction assembly	2/142	24/17913	0.015364237	0.040620663	0.021429627	ACE/TNF	2
BP	GO:1902914	regulation of protein polyubiquitination	2/142	24/17913	0.015364237	0.040620663	0.021429627	PTPN22/XIAP	2
BP	GO:1903206	negative regulation of hydrogen peroxide-induced cell death	2/142	24/17913	0.015364237	0.040620663	0.021429627	MET/NFE2L2	2
BP	GO:2001026	regulation of endothelial cell chemotaxis	2/142	24/17913	0.015364237	0.040620663	0.021429627	MET/FGF2	2
BP	GO:2001039	negative regulation of cellular response to drug	2/142	24/17913	0.015364237	0.040620663	0.021429627	MET/NFE2L2	2
BP	GO:0002292	T cell differentiation involved in immune response	3/142	66/17913	0.015514621	0.040848757	0.021549959	STAT3/IL2/PTGER4	3
BP	GO:0015844	monoamine transport	3/142	66/17913	0.015514621	0.040848757	0.021549959	SYK/ADORA2A/ADRA2C	3
BP	GO:0051926	negative regulation of calcium ion transport	3/142	66/17913	0.015514621	0.040848757	0.021549959	ICAM1/PTGS2/BCL2	3
BP	GO:0060675	ureteric bud morphogenesis	3/142	66/17913	0.015514621	0.040848757	0.021549959	FGF2/BCL2/CTNNB1	3
BP	GO:1900076	regulation of cellular response to insulin stimulus	3/142	66/17913	0.015514621	0.040848757	0.021549959	PRKCB/PIK3R1/RELA	3
BP	GO:1903672	positive regulation of sprouting angiogenesis	3/142	66/17913	0.015514621	0.040848757	0.021549959	PTGS2/FGF2/AGTR1	3
BP	GO:0051650	establishment of vesicle localization	6/142	253/17913	0.01557946	0.040991243	0.021625128	ADORA2A/ADORA2B/GSK3B/ADRA1A/PRKCB/CTNNB1	6
BP	GO:0043161	proteasome-mediated ubiquitin-dependent protein catabolic process	7/142	328/17913	0.015772448	0.041470474	0.021877949	GBA/AURKB/GSK3B/NFE2L2/HSPA5/VCP/CTNNB1	7
BP	GO:0002703	regulation of leukocyte mediated immunity	5/142	185/17913	0.01602653	0.04210957	0.022215107	SYK/ADORA2B/BTK/TNF/IL2	5
BP	GO:0007004	telomere maintenance via telomerase	3/142	67/17913	0.016149497	0.042287348	0.022308894	AURKB/MAPK1/CTNNB1	3
BP	GO:0032418	lysosome localization	3/142	67/17913	0.016149497	0.042287348	0.022308894	ADORA2B/BTK/PIK3CG	3
BP	GO:0040014	regulation of multicellular organism growth	3/142	67/17913	0.016149497	0.042287348	0.022308894	STAT3/PIK3CA/BCL2	3
BP	GO:0061180	mammary gland epithelium development	3/142	67/17913	0.016149497	0.042287348	0.022308894	ESR1/MAPK1/MGMT	3
BP	GO:0072171	mesonephric tubule morphogenesis	3/142	67/17913	0.016149497	0.042287348	0.022308894	FGF2/BCL2/CTNNB1	3
BP	GO:0032368	regulation of lipid transport	4/142	122/17913	0.016185812	0.042353428	0.022343756	SYK/MIF/AGTR1/PPARG	4
BP	GO:0044262	cellular carbohydrate metabolic process	6/142	256/17913	0.016417581	0.042930515	0.0226482	STAT3/GSK3B/PRKCE/HK2/ESRRB/PYGL	6
BP	GO:0009161	ribonucleoside monophosphate metabolic process	7/142	331/17913	0.016498342	0.043091547	0.022733154	LDHA/STAT3/PARP1/HK2/VCP/ESRRB/GAPDH	7
BP	GO:0001963	synaptic transmission, dopaminergic	2/142	25/17913	0.016614423	0.043091547	0.022733154	ADORA2A/PTGS2	2
BP	GO:0002068	glandular epithelial cell development	2/142	25/17913	0.016614423	0.043091547	0.022733154	GSK3B/HNF4A	2
BP	GO:0003309	type B pancreatic cell differentiation	2/142	25/17913	0.016614423	0.043091547	0.022733154	GSK3B/HNF4A	2
BP	GO:0006730	one-carbon metabolic process	2/142	25/17913	0.016614423	0.043091547	0.022733154	CA1/CA6	2
BP	GO:0010818	T cell chemotaxis	2/142	25/17913	0.016614423	0.043091547	0.022733154	ADAM17/PIK3CG	2
BP	GO:0031664	regulation of lipopolysaccharide-mediated signaling pathway	2/142	25/17913	0.016614423	0.043091547	0.022733154	MIF/PRKCA	2
BP	GO:0034110	regulation of homotypic cell-cell adhesion	2/142	25/17913	0.016614423	0.043091547	0.022733154	SYK/PRKCA	2
BP	GO:0042730	fibrinolysis	2/142	25/17913	0.016614423	0.043091547	0.022733154	SERPINE1/F2	2
BP	GO:0044062	regulation of excretion	2/142	25/17913	0.016614423	0.043091547	0.022733154	ADORA2A/AGTR1	2
BP	GO:0045408	regulation of interleukin-6 biosynthetic process	2/142	25/17913	0.016614423	0.043091547	0.022733154	STAT3/TNF	2
BP	GO:1901623	regulation of lymphocyte chemotaxis	2/142	25/17913	0.016614423	0.043091547	0.022733154	ADAM17/PADI2	2
BP	GO:0072091	regulation of stem cell proliferation	3/142	68/17913	0.016798811	0.043540241	0.022969864	PIM1/ACE/CTNNB1	3
BP	GO:0042177	negative regulation of protein catabolic process	4/142	124/17913	0.017080989	0.044211661	0.023324075	EGFR/HMGCR/RELA/NOS2	4
BP	GO:0046330	positive regulation of JNK cascade	4/142	124/17913	0.017080989	0.044211661	0.023324075	ERN1/SYK/TNF/PKN1	4
BP	GO:0044242	cellular lipid catabolic process	5/142	189/17913	0.017418595	0.045046885	0.023764701	GBA/AKR1C3/AKR1B10/MGLL/PIK3CG	5
BP	GO:0033077	T cell differentiation in thymus	3/142	69/17913	0.01746259	0.045046885	0.023764701	ADAM17/BCL2/CTNNB1	3
BP	GO:0045454	cell redox homeostasis	3/142	69/17913	0.01746259	0.045046885	0.023764701	NFE2L2/MPO/NOS2	3
BP	GO:0050795	regulation of behavior	3/142	69/17913	0.01746259	0.045046885	0.023764701	STAT3/ADORA2A/HCRTR2	3
BP	GO:1903312	negative regulation of mRNA metabolic process	3/142	69/17913	0.01746259	0.045046885	0.023764701	MAPK14/MAPKAPK2/PABPC1	3
BP	GO:0046887	positive regulation of hormone secretion	4/142	125/17913	0.017539964	0.045155073	0.023821777	EGFR/ADORA2A/PRKCE/CD38	4
BP	GO:0050671	positive regulation of lymphocyte proliferation	4/142	125/17913	0.017539964	0.045155073	0.023821777	MIF/IL2/CD38/BCL2	4
BP	GO:2001251	negative regulation of chromosome organization	4/142	125/17913	0.017539964	0.045155073	0.023821777	DUSP1/PARP1/AURKB/DNMT3B	4
BP	GO:0002360	T cell lineage commitment	2/142	26/17913	0.017906508	0.045607316	0.02406036	STAT3/BCL2	2
BP	GO:0002691	regulation of cellular extravasation	2/142	26/17913	0.017906508	0.045607316	0.02406036	ICAM1/PTGER4	2
BP	GO:0007205	protein kinase C-activating G protein-coupled receptor signaling pathway	2/142	26/17913	0.017906508	0.045607316	0.02406036	ADORA2A/IL2	2
BP	GO:0033561	regulation of water loss via skin	2/142	26/17913	0.017906508	0.045607316	0.02406036	GBA/MET	2
BP	GO:0033598	mammary gland epithelial cell proliferation	2/142	26/17913	0.017906508	0.045607316	0.02406036	ESR1/MAPK1	2
BP	GO:0034114	regulation of heterotypic cell-cell adhesion	2/142	26/17913	0.017906508	0.045607316	0.02406036	LCK/TNF	2
BP	GO:0036152	phosphatidylethanolamine acyl-chain remodeling	2/142	26/17913	0.017906508	0.045607316	0.02406036	PLA2G1B/PLA2G5	2
BP	GO:0060914	heart formation	2/142	26/17913	0.017906508	0.045607316	0.02406036	PIM1/CTNNB1	2
BP	GO:0060969	negative regulation of gene silencing	2/142	26/17913	0.017906508	0.045607316	0.02406036	ESR1/PPARG	2
BP	GO:0072539	T-helper 17 cell differentiation	2/142	26/17913	0.017906508	0.045607316	0.02406036	STAT3/IL2	2
BP	GO:0099560	synaptic membrane adhesion	2/142	26/17913	0.017906508	0.045607316	0.02406036	MAPK14/PTPRS	2
BP	GO:1903579	negative regulation of ATP metabolic process	2/142	26/17913	0.017906508	0.045607316	0.02406036	STAT3/PARP1	2
BP	GO:1903959	regulation of anion transmembrane transport	2/142	26/17913	0.017906508	0.045607316	0.02406036	ABCB1/GRM5	2
BP	GO:1904353	regulation of telomere capping	2/142	26/17913	0.017906508	0.045607316	0.02406036	AURKB/MAPK1	2
BP	GO:1905048	regulation of metallopeptidase activity	2/142	26/17913	0.017906508	0.045607316	0.02406036	MAPK14/STAT3	2
BP	GO:2000679	positive regulation of transcription regulatory region DNA binding	2/142	26/17913	0.017906508	0.045607316	0.02406036	PARP1/CTNNB1	2
BP	GO:0032946	positive regulation of mononuclear cell proliferation	4/142	126/17913	0.018006577	0.045831653	0.02417871	MIF/IL2/CD38/BCL2	4
BP	GO:0009141	nucleoside triphosphate metabolic process	7/142	337/17913	0.018020761	0.045837238	0.024181656	LDHA/STAT3/PARP1/HK2/VCP/ESRRB/GAPDH	7
BP	GO:0033045	regulation of sister chromatid segregation	3/142	70/17913	0.018140859	0.046112037	0.024326628	DUSP1/AURKB/CTNNB1	3
BP	GO:0009150	purine ribonucleotide metabolic process	9/142	500/17913	0.018253915	0.046337793	0.024445726	LDHA/STAT3/PARP1/HK2/HMGCR/VCP/ESRRB/PDE4B/GAPDH	9
BP	GO:0048667	cell morphogenesis involved in neuron differentiation	9/142	500/17913	0.018253915	0.046337793	0.024445726	ITGB1/PIK3CA/GSK3B/MAPK1/PIK3CB/PRKCA/BCL2/PIK3R1/PTPRS	9
BP	GO:0031333	negative regulation of protein complex assembly	4/142	127/17913	0.018480862	0.04688277	0.024733231	GBA/ALB/GSK3B/PTGER4	4
BP	GO:0045732	positive regulation of protein catabolic process	5/142	192/17913	0.018513749	0.046935053	0.024760814	GBA/GSK3B/NFE2L2/TNF/VCP	5
BP	GO:0015980	energy derivation by oxidation of organic compounds	6/142	264/17913	0.018804015	0.047588232	0.025105402	PIK3CA/GSK3B/VCP/ESRRB/PYGL/NOS2	6
BP	GO:0060828	regulation of canonical Wnt signaling pathway	6/142	264/17913	0.018804015	0.047588232	0.025105402	EGFR/MAPK14/GSK3B/VCP/XIAP/CTNNB1	6
BP	GO:0005977	glycogen metabolic process	3/142	71/17913	0.018833637	0.047588232	0.025105402	GSK3B/ESRRB/PYGL	3
BP	GO:0031670	cellular response to nutrient	3/142	71/17913	0.018833637	0.047588232	0.025105402	PIM1/PTGS2/PPARG	3
BP	GO:0034121	regulation of toll-like receptor signaling pathway	3/142	71/17913	0.018833637	0.047588232	0.025105402	ESR1/PTPN22/PTPRS	3
BP	GO:0016570	histone modification	8/142	420/17913	0.018878079	0.04766902	0.025148022	AURKB/PRKCA/PRKCB/MAPK8/PADI2/PKN1/CTNNB1/DNMT3B	8
BP	GO:0002576	platelet degranulation	4/142	128/17913	0.018962852	0.047788387	0.025210994	SERPINE1/ALB/SYK/F13A1	4
BP	GO:0008286	insulin receptor signaling pathway	4/142	128/17913	0.018962852	0.047788387	0.025210994	PIK3CA/PRKCB/PIK3R1/RELA	4
BP	GO:1903322	positive regulation of protein modification by small protein conjugation or removal	4/142	128/17913	0.018962852	0.047788387	0.025210994	HSPA5/PTPN22/VCP/XIAP	4
BP	GO:0030111	regulation of Wnt signaling pathway	7/142	341/17913	0.019089196	0.047917654	0.02527919	EGFR/ESR1/MAPK14/GSK3B/VCP/XIAP/CTNNB1	7
BP	GO:0006735	NADH regeneration	2/142	27/17913	0.019239759	0.047917654	0.02527919	HK2/GAPDH	2
BP	GO:0009112	nucleobase metabolic process	2/142	27/17913	0.019239759	0.047917654	0.02527919	MAPK1/XDH	2
BP	GO:0018200	peptidyl-glutamic acid modification	2/142	27/17913	0.019239759	0.047917654	0.02527919	PARP1/FOLH1	2
BP	GO:0019054	modulation by virus of host process	2/142	27/17913	0.019239759	0.047917654	0.02527919	BCL2L1/CASP8	2
BP	GO:0035883	enteroendocrine cell differentiation	2/142	27/17913	0.019239759	0.047917654	0.02527919	GSK3B/HNF4A	2
BP	GO:0036151	phosphatidylcholine acyl-chain remodeling	2/142	27/17913	0.019239759	0.047917654	0.02527919	PLA2G1B/PLA2G5	2
BP	GO:0042226	interleukin-6 biosynthetic process	2/142	27/17913	0.019239759	0.047917654	0.02527919	STAT3/TNF	2
BP	GO:0042745	circadian sleep/wake cycle	2/142	27/17913	0.019239759	0.047917654	0.02527919	ADORA2A/HCRTR2	2
BP	GO:0045671	negative regulation of osteoclast differentiation	2/142	27/17913	0.019239759	0.047917654	0.02527919	PIK3R1/CTNNB1	2
BP	GO:0045686	negative regulation of glial cell differentiation	2/142	27/17913	0.019239759	0.047917654	0.02527919	F2/CTNNB1	2
BP	GO:0046854	phosphatidylinositol phosphorylation	2/142	27/17913	0.019239759	0.047917654	0.02527919	PIK3CA/PIK3R1	2
BP	GO:0046885	regulation of hormone biosynthetic process	2/142	27/17913	0.019239759	0.047917654	0.02527919	AKR1C3/TNF	2
BP	GO:0050858	negative regulation of antigen receptor-mediated signaling pathway	2/142	27/17913	0.019239759	0.047917654	0.02527919	LGALS3/PTPN22	2
BP	GO:0051569	regulation of histone H3-K4 methylation	2/142	27/17913	0.019239759	0.047917654	0.02527919	CTNNB1/DNMT3B	2
BP	GO:0061621	canonical glycolysis	2/142	27/17913	0.019239759	0.047917654	0.02527919	HK2/GAPDH	2
BP	GO:0061718	glucose catabolic process to pyruvate	2/142	27/17913	0.019239759	0.047917654	0.02527919	HK2/GAPDH	2
BP	GO:2000191	regulation of fatty acid transport	2/142	27/17913	0.019239759	0.047917654	0.02527919	SYK/MIF	2
BP	GO:0030518	intracellular steroid hormone receptor signaling pathway	4/142	129/17913	0.019452581	0.048384656	0.025525559	ESR1/PARP1/PADI2/CTNNB1	4
BP	GO:1903364	positive regulation of cellular protein catabolic process	4/142	129/17913	0.019452581	0.048384656	0.025525559	GBA/GSK3B/NFE2L2/VCP	4
BP	GO:0006073	cellular glucan metabolic process	3/142	72/17913	0.019540943	0.04841544	0.025541799	GSK3B/ESRRB/PYGL	3
BP	GO:0032677	regulation of interleukin-8 production	3/142	72/17913	0.019540943	0.04841544	0.025541799	SERPINE1/PTPN22/TNF	3
BP	GO:0044042	glucan metabolic process	3/142	72/17913	0.019540943	0.04841544	0.025541799	GSK3B/ESRRB/PYGL	3
BP	GO:0050710	negative regulation of cytokine secretion	3/142	72/17913	0.019540943	0.04841544	0.025541799	PTPN22/TNF/PTGER4	3
BP	GO:0050829	defense response to Gram-negative bacterium	3/142	72/17913	0.019540943	0.04841544	0.025541799	SERPINE1/F2/NOS2	3
BP	GO:0051651	maintenance of location in cell	3/142	72/17913	0.019540943	0.04841544	0.025541799	ALB/HSPA5/HK2	3
BP	GO:0046890	regulation of lipid biosynthetic process	5/142	195/17913	0.019653456	0.04866267	0.025672226	AKR1C3/PTGS2/FDFT1/HMGCR/TNF	5
BP	GO:0000082	G1/S transition of mitotic cell cycle	6/142	269/17913	0.02041052	0.050504478	0.026643881	EGFR/ITGB1/KCNA5/ADAM17/ESRRB/BCL2	6
BP	GO:0000075	cell cycle checkpoint	5/142	197/17913	0.020438332	0.050540584	0.026662929	BCL2L1/DUSP1/MAPK14/AURKB/NAE1	5
BP	GO:0045598	regulation of fat cell differentiation	4/142	131/17913	0.020455377	0.050548573	0.026667144	MAPK14/PTGS2/TNF/PPARG	4
BP	GO:0005979	regulation of glycogen biosynthetic process	2/142	28/17913	0.020613452	0.050548573	0.026667144	GSK3B/ESRRB	2
BP	GO:0010962	regulation of glucan biosynthetic process	2/142	28/17913	0.020613452	0.050548573	0.026667144	GSK3B/ESRRB	2
BP	GO:0042311	vasodilation	2/142	28/17913	0.020613452	0.050548573	0.026667144	ADORA2A/ADORA2B	2
BP	GO:0042634	regulation of hair cycle	2/142	28/17913	0.020613452	0.050548573	0.026667144	TNF/CTNNB1	2
BP	GO:0044030	regulation of DNA methylation	2/142	28/17913	0.020613452	0.050548573	0.026667144	PARP1/PIK3CA	2
BP	GO:0045577	regulation of B cell differentiation	2/142	28/17913	0.020613452	0.050548573	0.026667144	SYK/BTK	2
BP	GO:0045737	positive regulation of cyclin-dependent protein serine/threonine kinase activity	2/142	28/17913	0.020613452	0.050548573	0.026667144	EGFR/ADAM17	2
BP	GO:0048730	epidermis morphogenesis	2/142	28/17913	0.020613452	0.050548573	0.026667144	BCL2/CTNNB1	2
BP	GO:0050855	regulation of B cell receptor signaling pathway	2/142	28/17913	0.020613452	0.050548573	0.026667144	PRKCB/PTPN22	2
BP	GO:0061615	glycolytic process through fructose-6-phosphate	2/142	28/17913	0.020613452	0.050548573	0.026667144	HK2/GAPDH	2
BP	GO:0061620	glycolytic process through glucose-6-phosphate	2/142	28/17913	0.020613452	0.050548573	0.026667144	HK2/GAPDH	2
BP	GO:1900543	negative regulation of purine nucleotide metabolic process	2/142	28/17913	0.020613452	0.050548573	0.026667144	STAT3/PARP1	2
BP	GO:0050870	positive regulation of T cell activation	5/142	198/17913	0.020838361	0.051067342	0.026940823	LCK/SYK/PIK3CA/IL2/PIK3R1	5
BP	GO:1901990	regulation of mitotic cell cycle phase transition	8/142	428/17913	0.02086691	0.051104547	0.02696045	EGFR/DUSP1/AURKB/KCNA5/ADAM17/YWHAG/BCL2/NAE1	8
BP	GO:0048565	digestive tract development	4/142	132/17913	0.020968505	0.051320483	0.027074369	EGFR/TNF/BCL2/CTNNB1	4
BP	GO:0006278	RNA-dependent DNA biosynthetic process	3/142	74/17913	0.020999186	0.051329851	0.027079311	AURKB/MAPK1/CTNNB1	3
BP	GO:0043367	CD4-positive, alpha-beta T cell differentiation	3/142	74/17913	0.020999186	0.051329851	0.027079311	STAT3/IL2/PTGER4	3
BP	GO:0032886	regulation of microtubule-based process	5/142	199/17913	0.02124348	0.051893818	0.027376834	KIF11/XPO1/GSK3B/MET/CTNNB1	5
BP	GO:0009123	nucleoside monophosphate metabolic process	7/142	349/17913	0.021358228	0.052140808	0.027507135	LDHA/STAT3/PARP1/HK2/VCP/ESRRB/GAPDH	7
BP	GO:0031647	regulation of protein stability	6/142	272/17913	0.021417988	0.052253329	0.027566496	CASP3/PIM1/MAPK1/BCL2/GAPDH/PIK3R1	6
BP	GO:0001937	negative regulation of endothelial cell proliferation	3/142	75/17913	0.021750141	0.052861277	0.027887222	TNF/XDH/PPARG	3
BP	GO:0031016	pancreas development	3/142	75/17913	0.021750141	0.052861277	0.027887222	GSK3B/HNF4A/CTNNB1	3
BP	GO:0031100	animal organ regeneration	3/142	75/17913	0.021750141	0.052861277	0.027887222	EGFR/PPARG/FLT3	3
BP	GO:0048678	response to axon injury	3/142	75/17913	0.021750141	0.052861277	0.027887222	JUN/BCL2/PTPRS	3
BP	GO:0072078	nephron tubule morphogenesis	3/142	75/17913	0.021750141	0.052861277	0.027887222	FGF2/BCL2/CTNNB1	3
BP	GO:1901224	positive regulation of NIK/NF-kappaB signaling	3/142	75/17913	0.021750141	0.052861277	0.027887222	EGFR/TNF/RELA	3
BP	GO:0070665	positive regulation of leukocyte proliferation	4/142	134/17913	0.022018363	0.053195657	0.028063626	MIF/IL2/CD38/BCL2	4
BP	GO:0002888	positive regulation of myeloid leukocyte mediated immunity	2/142	29/17913	0.02202687	0.053195657	0.028063626	ADORA2B/BTK	2
BP	GO:0010575	positive regulation of vascular endothelial growth factor production	2/142	29/17913	0.02202687	0.053195657	0.028063626	ADORA2B/PTGS2	2
BP	GO:0045940	positive regulation of steroid metabolic process	2/142	29/17913	0.02202687	0.053195657	0.028063626	AGTR1/TNF	2
BP	GO:0045980	negative regulation of nucleotide metabolic process	2/142	29/17913	0.02202687	0.053195657	0.028063626	STAT3/PARP1	2
BP	GO:0046627	negative regulation of insulin receptor signaling pathway	2/142	29/17913	0.02202687	0.053195657	0.028063626	PRKCB/RELA	2
BP	GO:0060441	epithelial tube branching involved in lung morphogenesis	2/142	29/17913	0.02202687	0.053195657	0.028063626	TNF/CTNNB1	2
BP	GO:0071480	cellular response to gamma radiation	2/142	29/17913	0.02202687	0.053195657	0.028063626	BCL2L1/HSPA5	2
BP	GO:0072538	T-helper 17 type immune response	2/142	29/17913	0.02202687	0.053195657	0.028063626	STAT3/IL2	2
BP	GO:0072606	interleukin-8 secretion	2/142	29/17913	0.02202687	0.053195657	0.028063626	PTPN22/NOS2	2
BP	GO:0016569	covalent chromatin modification	8/142	433/17913	0.022183243	0.053539482	0.028245012	AURKB/PRKCA/PRKCB/MAPK8/PADI2/PKN1/CTNNB1/DNMT3B	8
BP	GO:1903531	negative regulation of secretion by cell	5/142	202/17913	0.022489601	0.054204887	0.02859605	ADRA2C/HMGCR/PTPN22/TNF/PTGER4	5
BP	GO:0006885	regulation of pH	3/142	76/17913	0.022515658	0.054204887	0.02859605	CA2/MAPK1/BCL2	3
BP	GO:0010611	regulation of cardiac muscle hypertrophy	3/142	76/17913	0.022515658	0.054204887	0.02859605	PARP1/ADRA1A/PRKCA	3
BP	GO:0014015	positive regulation of gliogenesis	3/142	76/17913	0.022515658	0.054204887	0.02859605	TNF/PPARG/RELA	3
BP	GO:0002822	regulation of adaptive immune response based on somatic recombination of immune receptors built from immunoglobulin superfamily domains	4/142	135/17913	0.022555147	0.054265781	0.028628175	BTK/TNF/IL2/PKN1	4
BP	GO:0034330	cell junction organization	6/142	277/17913	0.023171137	0.055712741	0.029391525	ACE/PRKCA/PLEC/TNF/BCL2/CTNNB1	6
BP	GO:0030279	negative regulation of ossification	3/142	77/17913	0.023295738	0.055906847	0.029493927	CCR1/TNF/BCL2	3
BP	GO:0051851	modification by host of symbiont morphology or physiology	3/142	77/17913	0.023295738	0.055906847	0.029493927	JUN/F2/GAPDH	3
BP	GO:0072088	nephron epithelium morphogenesis	3/142	77/17913	0.023295738	0.055906847	0.029493927	FGF2/BCL2/CTNNB1	3
BP	GO:0007094	mitotic spindle assembly checkpoint	2/142	30/17913	0.023479309	0.056030835	0.029559337	DUSP1/AURKB	2
BP	GO:0010743	regulation of macrophage derived foam cell differentiation	2/142	30/17913	0.023479309	0.056030835	0.029559337	AGTR1/PPARG	2
BP	GO:0019433	triglyceride catabolic process	2/142	30/17913	0.023479309	0.056030835	0.029559337	MGLL/PIK3CG	2
BP	GO:0031577	spindle checkpoint	2/142	30/17913	0.023479309	0.056030835	0.029559337	DUSP1/AURKB	2
BP	GO:0051194	positive regulation of cofactor metabolic process	2/142	30/17913	0.023479309	0.056030835	0.029559337	NFE2L2/ESRRB	2
BP	GO:0071173	spindle assembly checkpoint	2/142	30/17913	0.023479309	0.056030835	0.029559337	DUSP1/AURKB	2
BP	GO:0071174	mitotic spindle checkpoint	2/142	30/17913	0.023479309	0.056030835	0.029559337	DUSP1/AURKB	2
BP	GO:0090075	relaxation of muscle	2/142	30/17913	0.023479309	0.056030835	0.029559337	ADORA2B/PDE4B	2
BP	GO:2000781	positive regulation of double-strand break repair	2/142	30/17913	0.023479309	0.056030835	0.029559337	PARP1/MGMT	2
BP	GO:0035304	regulation of protein dephosphorylation	4/142	137/17913	0.023652555	0.056338764	0.029721787	GBA/GSK3B/LGALS3/TNF	4
BP	GO:0050709	negative regulation of protein secretion	4/142	137/17913	0.023652555	0.056338764	0.029721787	HMGCR/PTPN22/TNF/PTGER4	4
BP	GO:2000058	regulation of ubiquitin-dependent protein catabolic process	4/142	137/17913	0.023652555	0.056338764	0.029721787	GBA/GSK3B/NFE2L2/VCP	4
BP	GO:0032760	positive regulation of tumor necrosis factor production	3/142	78/17913	0.024090379	0.057310217	0.030234282	MAPKAPK2/MIF/PIK3R1	3
BP	GO:1903008	organelle disassembly	3/142	78/17913	0.024090379	0.057310217	0.030234282	GBA/HK2/VCP	3
BP	GO:0010675	regulation of cellular carbohydrate metabolic process	4/142	138/17913	0.024213227	0.057530868	0.030350687	STAT3/GSK3B/PRKCE/ESRRB	4
BP	GO:0044344	cellular response to fibroblast growth factor stimulus	4/142	138/17913	0.024213227	0.057530868	0.030350687	NR4A1/MAPK1/FGF2/CTNNB1	4
BP	GO:0060968	regulation of gene silencing	4/142	139/17913	0.024781909	0.058672754	0.030953095	EGFR/ESR1/STAT3/PPARG	4
BP	GO:0001708	cell fate specification	3/142	79/17913	0.024899575	0.058672754	0.030953095	ITGB1/FGF2/CTNNB1	3
BP	GO:0014743	regulation of muscle hypertrophy	3/142	79/17913	0.024899575	0.058672754	0.030953095	PARP1/ADRA1A/PRKCA	3
BP	GO:0021766	hippocampus development	3/142	79/17913	0.024899575	0.058672754	0.030953095	CASP3/GSK3B/PTPRS	3
BP	GO:0036503	ERAD pathway	3/142	79/17913	0.024899575	0.058672754	0.030953095	NFE2L2/HSPA5/VCP	3
BP	GO:0043154	negative regulation of cysteine-type endopeptidase activity involved in apoptotic process	3/142	79/17913	0.024899575	0.058672754	0.030953095	ADORA2A/PTGS2/XIAP	3
BP	GO:0061333	renal tubule morphogenesis	3/142	79/17913	0.024899575	0.058672754	0.030953095	FGF2/BCL2/CTNNB1	3
BP	GO:0072028	nephron morphogenesis	3/142	79/17913	0.024899575	0.058672754	0.030953095	FGF2/BCL2/CTNNB1	3
BP	GO:1900034	regulation of cellular response to heat	3/142	79/17913	0.024899575	0.058672754	0.030953095	MAPKAPK2/GSK3B/MAPK1	3
BP	GO:2001021	negative regulation of response to DNA damage stimulus	3/142	79/17913	0.024899575	0.058672754	0.030953095	BCL2L1/MIF/BCL2	3
BP	GO:0006658	phosphatidylserine metabolic process	2/142	31/17913	0.024970068	0.058672754	0.030953095	PLA2G1B/PLA2G5	2
BP	GO:0033120	positive regulation of RNA splicing	2/142	31/17913	0.024970068	0.058672754	0.030953095	ERN1/PIK3R1	2
BP	GO:0035587	purinergic receptor signaling pathway	2/142	31/17913	0.024970068	0.058672754	0.030953095	ADORA2A/ADORA2B	2
BP	GO:0045648	positive regulation of erythrocyte differentiation	2/142	31/17913	0.024970068	0.058672754	0.030953095	MAPK14/STAT3	2
BP	GO:0046471	phosphatidylglycerol metabolic process	2/142	31/17913	0.024970068	0.058672754	0.030953095	PLA2G1B/PLA2G5	2
BP	GO:1900077	negative regulation of cellular response to insulin stimulus	2/142	31/17913	0.024970068	0.058672754	0.030953095	PRKCB/RELA	2
BP	GO:1902253	regulation of intrinsic apoptotic signaling pathway by p53 class mediator	2/142	31/17913	0.024970068	0.058672754	0.030953095	MIF/BCL2	2
BP	GO:1903205	regulation of hydrogen peroxide-induced cell death	2/142	31/17913	0.024970068	0.058672754	0.030953095	MET/NFE2L2	2
BP	GO:2001023	regulation of response to drug	3/142	80/17913	0.025723319	0.060405557	0.031867243	ADORA2A/MET/NFE2L2	3
BP	GO:0007411	axon guidance	5/142	210/17913	0.026041834	0.061078486	0.03222225	PIK3CA/MAPK1/PIK3CB/PRKCA/PIK3R1	5
BP	GO:0010951	negative regulation of endopeptidase activity	5/142	210/17913	0.026041834	0.061078486	0.03222225	SERPINE1/ADORA2A/PTGS2/XIAP/GAPDH	5
BP	GO:0001881	receptor recycling	2/142	32/17913	0.02649846	0.061617106	0.032506402	ECE1/ACHE	2
BP	GO:0001975	response to amphetamine	2/142	32/17913	0.02649846	0.061617106	0.032506402	ADORA2A/ICAM1	2
BP	GO:0043368	positive T cell selection	2/142	32/17913	0.02649846	0.061617106	0.032506402	STAT3/BCL2	2
BP	GO:0043552	positive regulation of phosphatidylinositol 3-kinase activity	2/142	32/17913	0.02649846	0.061617106	0.032506402	FGF2/FLT3	2
BP	GO:0045745	positive regulation of G protein-coupled receptor signaling pathway	2/142	32/17913	0.02649846	0.061617106	0.032506402	F2/PRKCA	2
BP	GO:0045841	negative regulation of mitotic metaphase/anaphase transition	2/142	32/17913	0.02649846	0.061617106	0.032506402	DUSP1/AURKB	2
BP	GO:0046688	response to copper ion	2/142	32/17913	0.02649846	0.061617106	0.032506402	ICAM1/NFE2L2	2
BP	GO:0071295	cellular response to vitamin	2/142	32/17913	0.02649846	0.061617106	0.032506402	PIM1/PPARG	2
BP	GO:1904031	positive regulation of cyclin-dependent protein kinase activity	2/142	32/17913	0.02649846	0.061617106	0.032506402	EGFR/ADAM17	2
BP	GO:2000816	negative regulation of mitotic sister chromatid separation	2/142	32/17913	0.02649846	0.061617106	0.032506402	DUSP1/AURKB	2
BP	GO:0002792	negative regulation of peptide secretion	4/142	142/17913	0.026536228	0.061617106	0.032506402	HMGCR/PTPN22/TNF/PTGER4	4
BP	GO:0015696	ammonium transport	3/142	81/17913	0.026561599	0.061617106	0.032506402	SYK/ADORA2A/BTK	3
BP	GO:0032755	positive regulation of interleukin-6 production	3/142	81/17913	0.026561599	0.061617106	0.032506402	STAT3/ADORA2B/TNF	3
BP	GO:0045682	regulation of epidermis development	3/142	81/17913	0.026561599	0.061617106	0.032506402	CTSL/TNF/CTNNB1	3
BP	GO:0051702	interaction with symbiont	3/142	81/17913	0.026561599	0.061617106	0.032506402	JUN/F2/GAPDH	3
BP	GO:0055117	regulation of cardiac muscle contraction	3/142	81/17913	0.026561599	0.061617106	0.032506402	ADRA1A/PDE4B/PIK3CG	3
BP	GO:1902930	regulation of alcohol biosynthetic process	3/142	81/17913	0.026561599	0.061617106	0.032506402	FDFT1/HMGCR/TNF	3
BP	GO:1903557	positive regulation of tumor necrosis factor superfamily cytokine production	3/142	81/17913	0.026561599	0.061617106	0.032506402	MAPKAPK2/MIF/PIK3R1	3
BP	GO:0090150	establishment of protein localization to membrane	6/142	287/17913	0.026962081	0.062480549	0.032961915	EGFR/HSPA5/CASP8/MAPK8/YWHAG/BCL2	6
BP	GO:0043583	ear development	5/142	212/17913	0.026982837	0.062480549	0.032961915	ECE1/MAPKAPK2/MAPK1/ESRRB/BCL2	5
BP	GO:0097485	neuron projection guidance	5/142	212/17913	0.026982837	0.062480549	0.032961915	PIK3CA/MAPK1/PIK3CB/PRKCA/PIK3R1	5
BP	GO:0050777	negative regulation of immune response	4/142	143/17913	0.02713716	0.062761865	0.033110325	LGALS3/TNF/IL2/PPARG	4
BP	GO:0055123	digestive system development	4/142	143/17913	0.02713716	0.062761865	0.033110325	EGFR/TNF/BCL2/CTNNB1	4
BP	GO:0044843	cell cycle G1/S phase transition	6/142	288/17913	0.027362482	0.063211854	0.033347719	EGFR/ITGB1/KCNA5/ADAM17/ESRRB/BCL2	6
BP	GO:0031341	regulation of cell killing	3/142	82/17913	0.027414401	0.063211854	0.033347719	ICAM1/GAPDH/NOS2	3
BP	GO:0045445	myoblast differentiation	3/142	82/17913	0.027414401	0.063211854	0.033347719	MAPK14/HMGCR/TNF	3
BP	GO:0046470	phosphatidylcholine metabolic process	3/142	82/17913	0.027414401	0.063211854	0.033347719	ACHE/PLA2G1B/PLA2G5	3
BP	GO:1901992	positive regulation of mitotic cell cycle phase transition	3/142	82/17913	0.027414401	0.063211854	0.033347719	EGFR/KCNA5/ADAM17	3
BP	GO:0034248	regulation of cellular amide metabolic process	8/142	452/17913	0.02772289	0.063861366	0.033690372	CASP3/STAT3/GRM5/MAPK1/NFE2L2/PABPC1/TNF/GAPDH	8
BP	GO:0043271	negative regulation of ion transport	4/142	144/17913	0.027746202	0.063861366	0.033690372	ICAM1/PTGS2/PRKCE/BCL2	4
BP	GO:1903169	regulation of calcium ion transmembrane transport	4/142	144/17913	0.027746202	0.063861366	0.033690372	F2/PRKCE/PDE4B/PIK3CG	4
BP	GO:0060560	developmental growth involved in morphogenesis	5/142	214/17913	0.027945307	0.064167411	0.033851828	ESR1/ITGB1/GSK3B/PTPRS/CTNNB1	5
BP	GO:0002385	mucosal immune response	2/142	33/17913	0.028063801	0.064167411	0.033851828	PLA2G1B/NOS2	2
BP	GO:0002756	MyD88-independent toll-like receptor signaling pathway	2/142	33/17913	0.028063801	0.064167411	0.033851828	PRKCE/CASP8	2
BP	GO:0032892	positive regulation of organic acid transport	2/142	33/17913	0.028063801	0.064167411	0.033851828	ADORA2A/MIF	2
BP	GO:0042554	superoxide anion generation	2/142	33/17913	0.028063801	0.064167411	0.033851828	EGFR/SYK	2
BP	GO:0042755	eating behavior	2/142	33/17913	0.028063801	0.064167411	0.033851828	STAT3/ADORA2A	2
BP	GO:0070873	regulation of glycogen metabolic process	2/142	33/17913	0.028063801	0.064167411	0.033851828	GSK3B/ESRRB	2
BP	GO:0097242	amyloid-beta clearance	2/142	33/17913	0.028063801	0.064167411	0.033851828	MME/HMGCR	2
BP	GO:1901797	negative regulation of signal transduction by p53 class mediator	2/142	33/17913	0.028063801	0.064167411	0.033851828	MIF/BCL2	2
BP	GO:1902100	negative regulation of metaphase/anaphase transition of cell cycle	2/142	33/17913	0.028063801	0.064167411	0.033851828	DUSP1/AURKB	2
BP	GO:1905819	negative regulation of chromosome separation	2/142	33/17913	0.028063801	0.064167411	0.033851828	DUSP1/AURKB	2
BP	GO:0000079	regulation of cyclin-dependent protein serine/threonine kinase activity	3/142	83/17913	0.028281709	0.064472853	0.034012965	EGFR/CASP3/ADAM17	3
BP	GO:0006112	energy reserve metabolic process	3/142	83/17913	0.028281709	0.064472853	0.034012965	GSK3B/ESRRB/PYGL	3
BP	GO:0032465	regulation of cytokinesis	3/142	83/17913	0.028281709	0.064472853	0.034012965	BCL2L1/AURKB/PRKCE	3
BP	GO:0046916	cellular transition metal ion homeostasis	3/142	83/17913	0.028281709	0.064472853	0.034012965	LCK/ABCG2/EGLN1	3
BP	GO:0051492	regulation of stress fiber assembly	3/142	83/17913	0.028281709	0.064472853	0.034012965	MET/PTGER4/PIK3R1	3
BP	GO:0071774	response to fibroblast growth factor	4/142	145/17913	0.028363371	0.064620481	0.034090847	NR4A1/MAPK1/FGF2/CTNNB1	4
BP	GO:0048588	developmental cell growth	5/142	216/17913	0.028929378	0.065870764	0.03475044	ITGB1/GSK3B/ADRA1A/PTPRS/CTNNB1	5
BP	GO:0051781	positive regulation of cell division	3/142	84/17913	0.029163504	0.066364331	0.035010823	AURKB/FGF2/PRKCE	3
BP	GO:0045787	positive regulation of cell cycle	7/142	373/17913	0.029279327	0.066588262	0.035128959	EGFR/AURKB/KCNA5/MIF/PRKCA/PRKCE/ADAM17	7
BP	GO:0007093	mitotic cell cycle checkpoint	4/142	147/17913	0.029622158	0.066909086	0.035298211	BCL2L1/DUSP1/AURKB/NAE1	4
BP	GO:0010574	regulation of vascular endothelial growth factor production	2/142	34/17913	0.02966542	0.066909086	0.035298211	ADORA2B/PTGS2	2
BP	GO:0014072	response to isoquinoline alkaloid	2/142	34/17913	0.02966542	0.066909086	0.035298211	PRKCE/RELA	2
BP	GO:0018149	peptide cross-linking	2/142	34/17913	0.02966542	0.066909086	0.035298211	TGM2/F13A1	2
BP	GO:0032735	positive regulation of interleukin-12 production	2/142	34/17913	0.02966542	0.066909086	0.035298211	MAPK14/RELA	2
BP	GO:0034142	toll-like receptor 4 signaling pathway	2/142	34/17913	0.02966542	0.066909086	0.035298211	PRKCE/PTPN22	2
BP	GO:0043278	response to morphine	2/142	34/17913	0.02966542	0.066909086	0.035298211	PRKCE/RELA	2
BP	GO:0045730	respiratory burst	2/142	34/17913	0.02966542	0.066909086	0.035298211	MPO/PIK3CG	2
BP	GO:0071868	cellular response to monoamine stimulus	2/142	34/17913	0.02966542	0.066909086	0.035298211	MAPK1/PDE4B	2
BP	GO:0071870	cellular response to catecholamine stimulus	2/142	34/17913	0.02966542	0.066909086	0.035298211	MAPK1/PDE4B	2
BP	GO:0072595	maintenance of protein localization in organelle	2/142	34/17913	0.02966542	0.066909086	0.035298211	HSPA5/HK2	2
BP	GO:0097009	energy homeostasis	2/142	34/17913	0.02966542	0.066909086	0.035298211	STAT3/PIK3CA	2
BP	GO:2001024	negative regulation of response to drug	2/142	34/17913	0.02966542	0.066909086	0.035298211	MET/NFE2L2	2
BP	GO:2001038	regulation of cellular response to drug	2/142	34/17913	0.02966542	0.066909086	0.035298211	MET/NFE2L2	2
BP	GO:0050807	regulation of synapse organization	5/142	218/17913	0.029935179	0.067477707	0.03559819	MAPK14/TNF/VCP/EGLN1/PTPRS	5
BP	GO:0042475	odontogenesis of dentin-containing tooth	3/142	85/17913	0.030059764	0.067718607	0.035725278	CA2/SERPINE1/CTNNB1	3
BP	GO:0008277	regulation of G protein-coupled receptor signaling pathway	4/142	148/17913	0.030263805	0.068098015	0.035925437	MGLL/F2/MET/PRKCA	4
BP	GO:1990138	neuron projection extension	4/142	148/17913	0.030263805	0.068098015	0.035925437	ITGB1/GSK3B/PTPRS/CTNNB1	4
BP	GO:0042129	regulation of T cell proliferation	4/142	149/17913	0.030913641	0.069442864	0.036634918	CASP3/LGALS3/IL2/CTNNB1	4
BP	GO:0019882	antigen processing and presentation	5/142	220/17913	0.030962832	0.069442864	0.036634918	ACE/ICAM1/KIF11/CTSS/CTSL	5
BP	GO:0033157	regulation of intracellular protein transport	5/142	220/17913	0.030962832	0.069442864	0.036634918	MAPK14/PTGS2/GSK3B/MAPK1/PIK3R1	5
BP	GO:0050830	defense response to Gram-positive bacterium	3/142	86/17913	0.030970464	0.069442864	0.036634918	ADAM17/TNF/PLA2G1B	3
BP	GO:1903321	negative regulation of protein modification by small protein conjugation or removal	3/142	86/17913	0.030970464	0.069442864	0.036634918	PRKCE/RELA/CTNNB1	3
BP	GO:1903725	regulation of phospholipid metabolic process	3/142	86/17913	0.030970464	0.069442864	0.036634918	FGF2/FLT3/PIK3R1	3
BP	GO:0007157	heterophilic cell-cell adhesion via plasma membrane cell adhesion molecules	2/142	35/17913	0.031302651	0.069656599	0.036747675	SELE/ICAM1	2
BP	GO:0010762	regulation of fibroblast migration	2/142	35/17913	0.031302651	0.069656599	0.036747675	FGF2/PRKCE	2
BP	GO:0010831	positive regulation of myotube differentiation	2/142	35/17913	0.031302651	0.069656599	0.036747675	MAPK14/BCL2	2
BP	GO:0030224	monocyte differentiation	2/142	35/17913	0.031302651	0.069656599	0.036747675	JUN/PPARG	2
BP	GO:0033048	negative regulation of mitotic sister chromatid segregation	2/142	35/17913	0.031302651	0.069656599	0.036747675	DUSP1/AURKB	2
BP	GO:0036474	cell death in response to hydrogen peroxide	2/142	35/17913	0.031302651	0.069656599	0.036747675	MET/NFE2L2	2
BP	GO:0045740	positive regulation of DNA replication	2/142	35/17913	0.031302651	0.069656599	0.036747675	EGFR/JUN	2
BP	GO:0045923	positive regulation of fatty acid metabolic process	2/142	35/17913	0.031302651	0.069656599	0.036747675	PTGS2/PPARG	2
BP	GO:0060416	response to growth hormone	2/142	35/17913	0.031302651	0.069656599	0.036747675	STAT3/PIK3R1	2
BP	GO:0070884	regulation of calcineurin-NFAT signaling cascade	2/142	35/17913	0.031302651	0.069656599	0.036747675	GSK3B/TNF	2
BP	GO:0071542	dopaminergic neuron differentiation	2/142	35/17913	0.031302651	0.069656599	0.036747675	GSK3B/CTNNB1	2
BP	GO:0106056	regulation of calcineurin-mediated signaling	2/142	35/17913	0.031302651	0.069656599	0.036747675	GSK3B/TNF	2
BP	GO:1903131	mononuclear cell differentiation	2/142	35/17913	0.031302651	0.069656599	0.036747675	JUN/PPARG	2
BP	GO:0002819	regulation of adaptive immune response	4/142	150/17913	0.031571677	0.070173559	0.0370204	BTK/TNF/IL2/PKN1	4
BP	GO:0015698	inorganic anion transport	4/142	150/17913	0.031571677	0.070173559	0.0370204	CA2/ABCB1/GRM5/SLC37A4	4
BP	GO:1901987	regulation of cell cycle phase transition	8/142	464/17913	0.031680242	0.070373948	0.037126116	EGFR/DUSP1/AURKB/KCNA5/ADAM17/YWHAG/BCL2/NAE1	8
BP	GO:1904029	regulation of cyclin-dependent protein kinase activity	3/142	87/17913	0.031895577	0.070770047	0.03733508	EGFR/CASP3/ADAM17	3
BP	GO:2000117	negative regulation of cysteine-type endopeptidase activity	3/142	87/17913	0.031895577	0.070770047	0.03733508	ADORA2A/PTGS2/XIAP	3
BP	GO:0050803	regulation of synapse structure or activity	5/142	222/17913	0.032012453	0.070988172	0.037450153	MAPK14/TNF/VCP/EGLN1/PTPRS	5
BP	GO:0032680	regulation of tumor necrosis factor production	4/142	151/17913	0.032237926	0.071446719	0.037692061	MAPKAPK2/MIF/PTPN22/PIK3R1	4
BP	GO:0010466	negative regulation of peptidase activity	5/142	223/17913	0.032545536	0.072086665	0.038029668	SERPINE1/ADORA2A/PTGS2/XIAP/GAPDH	5
BP	GO:0010498	proteasomal protein catabolic process	7/142	382/17913	0.032703503	0.072394611	0.038192127	GBA/AURKB/GSK3B/NFE2L2/HSPA5/VCP/CTNNB1	7
BP	GO:0044264	cellular polysaccharide metabolic process	3/142	88/17913	0.032835075	0.072408276	0.038199336	GSK3B/ESRRB/PYGL	3
BP	GO:1903707	negative regulation of hemopoiesis	4/142	152/17913	0.032912398	0.072408276	0.038199336	NFE2L2/IL2/PIK3R1/CTNNB1	4
BP	GO:0002251	organ or tissue specific immune response	2/142	36/17913	0.032974839	0.072408276	0.038199336	PLA2G1B/NOS2	2
BP	GO:0003156	regulation of animal organ formation	2/142	36/17913	0.032974839	0.072408276	0.038199336	PIM1/CTNNB1	2
BP	GO:0006007	glucose catabolic process	2/142	36/17913	0.032974839	0.072408276	0.038199336	HK2/GAPDH	2
BP	GO:0010573	vascular endothelial growth factor production	2/142	36/17913	0.032974839	0.072408276	0.038199336	ADORA2B/PTGS2	2
BP	GO:0010742	macrophage derived foam cell differentiation	2/142	36/17913	0.032974839	0.072408276	0.038199336	AGTR1/PPARG	2
BP	GO:0032885	regulation of polysaccharide biosynthetic process	2/142	36/17913	0.032974839	0.072408276	0.038199336	GSK3B/ESRRB	2
BP	GO:0043243	positive regulation of protein complex disassembly	2/142	36/17913	0.032974839	0.072408276	0.038199336	GBA/TNF	2
BP	GO:0045911	positive regulation of DNA recombination	2/142	36/17913	0.032974839	0.072408276	0.038199336	PARP1/IL2	2
BP	GO:0046636	negative regulation of alpha-beta T cell activation	2/142	36/17913	0.032974839	0.072408276	0.038199336	ADORA2A/IL2	2
BP	GO:0090077	foam cell differentiation	2/142	36/17913	0.032974839	0.072408276	0.038199336	AGTR1/PPARG	2
BP	GO:0098801	regulation of renal system process	2/142	36/17913	0.032974839	0.072408276	0.038199336	ADORA2A/AGTR1	2
BP	GO:1905521	regulation of macrophage migration	2/142	36/17913	0.032974839	0.072408276	0.038199336	MAPK14/MIF	2
BP	GO:0071346	cellular response to interferon-gamma	4/142	153/17913	0.033595105	0.073727949	0.038895535	ICAM1/PPARG/GAPDH/NOS2	4
BP	GO:0002824	positive regulation of adaptive immune response based on somatic recombination of immune receptors built from immunoglobulin superfamily domains	3/142	89/17913	0.033788924	0.074110762	0.03909749	BTK/TNF/IL2	3
BP	GO:0051048	negative regulation of secretion	5/142	226/17913	0.034178033	0.074921227	0.039525055	ADRA2C/HMGCR/PTPN22/TNF/PTGER4	5
BP	GO:0000723	telomere maintenance	4/142	154/17913	0.034286055	0.075028957	0.039581888	PARP1/AURKB/MAPK1/CTNNB1	4
BP	GO:0035051	cardiocyte differentiation	4/142	154/17913	0.034286055	0.075028957	0.039581888	EGFR/ITGB1/ADRA1A/MAPK1	4
BP	GO:0045931	positive regulation of mitotic cell cycle	4/142	154/17913	0.034286055	0.075028957	0.039581888	EGFR/KCNA5/PRKCA/ADAM17	4
BP	GO:0014912	negative regulation of smooth muscle cell migration	2/142	37/17913	0.034681333	0.075540854	0.039851942	SERPINE1/NFE2L2	2
BP	GO:0030212	hyaluronan metabolic process	2/142	37/17913	0.034681333	0.075540854	0.039851942	PIM1/FGF2	2
BP	GO:0032467	positive regulation of cytokinesis	2/142	37/17913	0.034681333	0.075540854	0.039851942	AURKB/PRKCE	2
BP	GO:0033046	negative regulation of sister chromatid segregation	2/142	37/17913	0.034681333	0.075540854	0.039851942	DUSP1/AURKB	2
BP	GO:0046006	regulation of activated T cell proliferation	2/142	37/17913	0.034681333	0.075540854	0.039851942	CASP3/IL2	2
BP	GO:0046461	neutral lipid catabolic process	2/142	37/17913	0.034681333	0.075540854	0.039851942	MGLL/PIK3CG	2
BP	GO:0046464	acylglycerol catabolic process	2/142	37/17913	0.034681333	0.075540854	0.039851942	MGLL/PIK3CG	2
BP	GO:0051930	regulation of sensory perception of pain	2/142	37/17913	0.034681333	0.075540854	0.039851942	MGLL/ADRA2C	2
BP	GO:0030901	midbrain development	3/142	90/17913	0.034757092	0.075540854	0.039851942	HSPA5/PADI2/CTNNB1	3
BP	GO:0035710	CD4-positive, alpha-beta T cell activation	3/142	90/17913	0.034757092	0.075540854	0.039851942	STAT3/IL2/PTGER4	3
BP	GO:0046634	regulation of alpha-beta T cell activation	3/142	90/17913	0.034757092	0.075540854	0.039851942	SYK/ADORA2A/IL2	3
BP	GO:0050764	regulation of phagocytosis	3/142	90/17913	0.034757092	0.075540854	0.039851942	SYK/TNF/PPARG	3
BP	GO:0032640	tumor necrosis factor production	4/142	155/17913	0.034985256	0.075950389	0.040067994	MAPKAPK2/MIF/PTPN22/PIK3R1	4
BP	GO:1903555	regulation of tumor necrosis factor superfamily cytokine production	4/142	155/17913	0.034985256	0.075950389	0.040067994	MAPKAPK2/MIF/PTPN22/PIK3R1	4
BP	GO:0015850	organic hydroxy compound transport	5/142	228/17913	0.035294194	0.076534149	0.04037596	SYK/ADORA2A/ADRA2C/AGTR1/PPARG	5
BP	GO:0110053	regulation of actin filament organization	5/142	228/17913	0.035294194	0.076534149	0.04037596	ICAM1/MET/PRKCE/PTGER4/PIK3R1	5
BP	GO:0001906	cell killing	4/142	156/17913	0.035692717	0.07719337	0.040723735	ICAM1/F2/GAPDH/NOS2	4
BP	GO:0006338	chromatin remodeling	4/142	156/17913	0.035692717	0.07719337	0.040723735	ESR1/TOP1/PADI2/CTNNB1	4
BP	GO:0007519	skeletal muscle tissue development	4/142	156/17913	0.035692717	0.07719337	0.040723735	MAPK14/HMGCR/BCL2/CTNNB1	4
BP	GO:0001523	retinoid metabolic process	3/142	91/17913	0.035739541	0.07719337	0.040723735	TTR/AKR1C3/AKR1B10	3
BP	GO:0002708	positive regulation of lymphocyte mediated immunity	3/142	91/17913	0.035739541	0.07719337	0.040723735	BTK/TNF/IL2	3
BP	GO:0045833	negative regulation of lipid metabolic process	3/142	91/17913	0.035739541	0.07719337	0.040723735	AKR1C3/TNF/PIK3CG	3
BP	GO:0090277	positive regulation of peptide hormone secretion	3/142	91/17913	0.035739541	0.07719337	0.040723735	EGFR/PRKCE/CD38	3
BP	GO:0010559	regulation of glycoprotein biosynthetic process	2/142	38/17913	0.036421494	0.078268338	0.04129084	BCL2/CTNNB1	2
BP	GO:0032350	regulation of hormone metabolic process	2/142	38/17913	0.036421494	0.078268338	0.04129084	AKR1C3/TNF	2
BP	GO:0033280	response to vitamin D	2/142	38/17913	0.036421494	0.078268338	0.04129084	PIM1/PTGS2	2
BP	GO:0051931	regulation of sensory perception	2/142	38/17913	0.036421494	0.078268338	0.04129084	MGLL/ADRA2C	2
BP	GO:0051985	negative regulation of chromosome segregation	2/142	38/17913	0.036421494	0.078268338	0.04129084	DUSP1/AURKB	2
BP	GO:0071867	response to monoamine	2/142	38/17913	0.036421494	0.078268338	0.04129084	MAPK1/PDE4B	2
BP	GO:0071869	response to catecholamine	2/142	38/17913	0.036421494	0.078268338	0.04129084	MAPK1/PDE4B	2
BP	GO:0090050	positive regulation of cell migration involved in sprouting angiogenesis	2/142	38/17913	0.036421494	0.078268338	0.04129084	PTGS2/FGF2	2
BP	GO:2000279	negative regulation of DNA biosynthetic process	2/142	38/17913	0.036421494	0.078268338	0.04129084	DUSP1/PPARG	2
BP	GO:0006821	chloride transport	3/142	92/17913	0.036736233	0.078856046	0.041600888	CA2/ABCB1/GRM5	3
BP	GO:2001022	positive regulation of response to DNA damage stimulus	3/142	92/17913	0.036736233	0.078856046	0.041600888	EGFR/PARP1/MGMT	3
BP	GO:0002244	hematopoietic progenitor cell differentiation	4/142	158/17913	0.037132442	0.07961712	0.042002396	ACE/NFE2L2/BCL2/FLT3	4
BP	GO:0019827	stem cell population maintenance	4/142	158/17913	0.037132442	0.07961712	0.042002396	STAT3/FGF2/ESRRB/CTNNB1	4
BP	GO:0060070	canonical Wnt signaling pathway	6/142	311/17913	0.037681614	0.080663648	0.042554497	EGFR/MAPK14/GSK3B/VCP/XIAP/CTNNB1	6
BP	GO:0002702	positive regulation of production of molecular mediator of immune response	3/142	93/17913	0.037747127	0.080663648	0.042554497	MAPK14/MIF/IL2	3
BP	GO:0032092	positive regulation of protein binding	3/142	93/17913	0.037747127	0.080663648	0.042554497	ACE/GSK3B/LGALS3	3
BP	GO:0045621	positive regulation of lymphocyte differentiation	3/142	93/17913	0.037747127	0.080663648	0.042554497	SYK/BTK/IL2	3
BP	GO:0051983	regulation of chromosome segregation	3/142	93/17913	0.037747127	0.080663648	0.042554497	DUSP1/AURKB/CTNNB1	3
BP	GO:0072080	nephron tubule development	3/142	93/17913	0.037747127	0.080663648	0.042554497	FGF2/BCL2/CTNNB1	3
BP	GO:0007266	Rho protein signal transduction	4/142	159/17913	0.037864717	0.080869728	0.042663215	ITGB1/ADRA1A/MET/AGTR1	4
BP	GO:0006195	purine nucleotide catabolic process	2/142	39/17913	0.038194689	0.081166369	0.04281971	XDH/PDE4B	2
BP	GO:0010661	positive regulation of muscle cell apoptotic process	2/142	39/17913	0.038194689	0.081166369	0.04281971	HMGCR/PPARG	2
BP	GO:0031062	positive regulation of histone methylation	2/142	39/17913	0.038194689	0.081166369	0.04281971	CTNNB1/DNMT3B	2
BP	GO:0046834	lipid phosphorylation	2/142	39/17913	0.038194689	0.081166369	0.04281971	PIK3CA/PIK3R1	2
BP	GO:0048713	regulation of oligodendrocyte differentiation	2/142	39/17913	0.038194689	0.081166369	0.04281971	PPARG/CTNNB1	2
BP	GO:0050433	regulation of catecholamine secretion	2/142	39/17913	0.038194689	0.081166369	0.04281971	ADORA2A/ADRA2C	2
BP	GO:0090279	regulation of calcium ion import	2/142	39/17913	0.038194689	0.081166369	0.04281971	LGALS3/CTNNB1	2
BP	GO:2000008	regulation of protein localization to cell surface	2/142	39/17913	0.038194689	0.081166369	0.04281971	TNF/CTNNB1	2
BP	GO:2000826	regulation of heart morphogenesis	2/142	39/17913	0.038194689	0.081166369	0.04281971	PIM1/CTNNB1	2
BP	GO:0098727	maintenance of cell number	4/142	160/17913	0.038605273	0.08199331	0.043255966	STAT3/FGF2/ESRRB/CTNNB1	4
BP	GO:0060562	epithelial tube morphogenesis	6/142	313/17913	0.038681919	0.081994145	0.043256407	ESR1/MET/FGF2/TNF/BCL2/CTNNB1	6
BP	GO:0002821	positive regulation of adaptive immune response	3/142	94/17913	0.03877218	0.081994145	0.043256407	BTK/TNF/IL2	3
BP	GO:0007189	adenylate cyclase-activating G protein-coupled receptor signaling pathway	3/142	94/17913	0.03877218	0.081994145	0.043256407	ADORA2A/ADORA2B/PRKCA	3
BP	GO:0032231	regulation of actin filament bundle assembly	3/142	94/17913	0.03877218	0.081994145	0.043256407	MET/PTGER4/PIK3R1	3
BP	GO:0110020	regulation of actomyosin structure organization	3/142	94/17913	0.03877218	0.081994145	0.043256407	MET/PTGER4/PIK3R1	3
BP	GO:1990823	response to leukemia inhibitory factor	3/142	94/17913	0.03877218	0.081994145	0.043256407	ICAM1/HK2/PADI2	3
BP	GO:1990830	cellular response to leukemia inhibitory factor	3/142	94/17913	0.03877218	0.081994145	0.043256407	ICAM1/HK2/PADI2	3
BP	GO:0032412	regulation of ion transmembrane transporter activity	5/142	234/17913	0.038777247	0.081994145	0.043256407	ABCB1/GRM5/CTSS/PRKCE/PDE4B	5
BP	GO:0071706	tumor necrosis factor superfamily cytokine production	4/142	161/17913	0.039354113	0.083167923	0.043875639	MAPKAPK2/MIF/PTPN22/PIK3R1	4
BP	GO:0007589	body fluid secretion	3/142	95/17913	0.039811347	0.083948581	0.044287479	PRKCE/HK2/XDH	3
BP	GO:0045069	regulation of viral genome replication	3/142	95/17913	0.039811347	0.083948581	0.044287479	PABPC1/TNF/BCL2	3
BP	GO:0060993	kidney morphogenesis	3/142	95/17913	0.039811347	0.083948581	0.044287479	FGF2/BCL2/CTNNB1	3
BP	GO:0061326	renal tubule development	3/142	95/17913	0.039811347	0.083948581	0.044287479	FGF2/BCL2/CTNNB1	3
BP	GO:0006509	membrane protein ectodomain proteolysis	2/142	40/17913	0.040000293	0.084068785	0.044350893	ADAM17/TNF	2
BP	GO:0031952	regulation of protein autophosphorylation	2/142	40/17913	0.040000293	0.084068785	0.044350893	JUN/ACE	2
BP	GO:0033146	regulation of intracellular estrogen receptor signaling pathway	2/142	40/17913	0.040000293	0.084068785	0.044350893	ESR1/PARP1	2
BP	GO:0033574	response to testosterone	2/142	40/17913	0.040000293	0.084068785	0.044350893	GBA/DUSP1	2
BP	GO:0038084	vascular endothelial growth factor signaling pathway	2/142	40/17913	0.040000293	0.084068785	0.044350893	XDH/FLT3	2
BP	GO:0050832	defense response to fungus	2/142	40/17913	0.040000293	0.084068785	0.044350893	GAPDH/MPO	2
BP	GO:0007188	adenylate cyclase-modulating G protein-coupled receptor signaling pathway	4/142	162/17913	0.040111239	0.084255642	0.04444947	ADORA2A/ADORA2B/PRKCA/PTGER4	4
BP	GO:0006942	regulation of striated muscle contraction	3/142	96/17913	0.04086458	0.085722133	0.045223125	ADRA1A/PDE4B/PIK3CG	3
BP	GO:0010660	regulation of muscle cell apoptotic process	3/142	96/17913	0.04086458	0.085722133	0.045223125	NFE2L2/HMGCR/PPARG	3
BP	GO:0031032	actomyosin structure organization	4/142	163/17913	0.040876654	0.085722133	0.045223125	ITGB1/MET/PTGER4/PIK3R1	4
BP	GO:0000086	G2/M transition of mitotic cell cycle	5/142	238/17913	0.041212204	0.08637843	0.045569358	ABCB1/AURKB/ESRRB/YWHAG/NAE1	5
BP	GO:0001709	cell fate determination	2/142	41/17913	0.041837688	0.087075171	0.045936927	MCL1/CTNNB1	2
BP	GO:0010664	negative regulation of striated muscle cell apoptotic process	2/142	41/17913	0.041837688	0.087075171	0.045936927	NFE2L2/HMGCR	2
BP	GO:0010677	negative regulation of cellular carbohydrate metabolic process	2/142	41/17913	0.041837688	0.087075171	0.045936927	STAT3/GSK3B	2
BP	GO:0019048	modulation by virus of host morphology or physiology	2/142	41/17913	0.041837688	0.087075171	0.045936927	BCL2L1/CASP8	2
BP	GO:0032881	regulation of polysaccharide metabolic process	2/142	41/17913	0.041837688	0.087075171	0.045936927	GSK3B/ESRRB	2
BP	GO:0033173	calcineurin-NFAT signaling cascade	2/142	41/17913	0.041837688	0.087075171	0.045936927	GSK3B/TNF	2
BP	GO:0050432	catecholamine secretion	2/142	41/17913	0.041837688	0.087075171	0.045936927	ADORA2A/ADRA2C	2
BP	GO:0050798	activated T cell proliferation	2/142	41/17913	0.041837688	0.087075171	0.045936927	CASP3/IL2	2
BP	GO:0098760	response to interleukin-7	2/142	41/17913	0.041837688	0.087075171	0.045936927	STAT3/BTK	2
BP	GO:0098761	cellular response to interleukin-7	2/142	41/17913	0.041837688	0.087075171	0.045936927	STAT3/BTK	2
BP	GO:1903146	regulation of autophagy of mitochondrion	2/142	41/17913	0.041837688	0.087075171	0.045936927	GBA/HK2	2
BP	GO:0001909	leukocyte mediated cytotoxicity	3/142	97/17913	0.041931831	0.087075171	0.045936927	ICAM1/F2/NOS2	3
BP	GO:0002062	chondrocyte differentiation	3/142	97/17913	0.041931831	0.087075171	0.045936927	MAPK14/RELA/CTNNB1	3
BP	GO:0019886	antigen processing and presentation of exogenous peptide antigen via MHC class II	3/142	97/17913	0.041931831	0.087075171	0.045936927	KIF11/CTSS/CTSL	3
BP	GO:0030038	contractile actin filament bundle assembly	3/142	97/17913	0.041931831	0.087075171	0.045936927	MET/PTGER4/PIK3R1	3
BP	GO:0043149	stress fiber assembly	3/142	97/17913	0.041931831	0.087075171	0.045936927	MET/PTGER4/PIK3R1	3
BP	GO:1901989	positive regulation of cell cycle phase transition	3/142	97/17913	0.041931831	0.087075171	0.045936927	EGFR/KCNA5/ADAM17	3
BP	GO:0044282	small molecule catabolic process	7/142	404/17913	0.042176624	0.087535958	0.046180017	AKR1C3/AKR1B10/ALDH2/FGF2/HK2/GAPDH/NOS2	7
BP	GO:0060538	skeletal muscle organ development	4/142	165/17913	0.042432351	0.087971193	0.046409627	MAPK14/HMGCR/BCL2/CTNNB1	4
BP	GO:1902275	regulation of chromatin organization	4/142	165/17913	0.042432351	0.087971193	0.046409627	MAPK8/PADI2/CTNNB1/DNMT3B	4
BP	GO:0001657	ureteric bud development	3/142	98/17913	0.043013048	0.08898208	0.046942926	FGF2/BCL2/CTNNB1	3
BP	GO:0007043	cell-cell junction assembly	3/142	98/17913	0.043013048	0.08898208	0.046942926	ACE/PRKCA/TNF	3
BP	GO:0021549	cerebellum development	3/142	98/17913	0.043013048	0.08898208	0.046942926	SSTR3/HSPA5/PTPRS	3
BP	GO:0050848	regulation of calcium-mediated signaling	3/142	98/17913	0.043013048	0.08898208	0.046942926	SYK/GSK3B/TNF	3
BP	GO:0001953	negative regulation of cell-matrix adhesion	2/142	42/17913	0.043706265	0.090318407	0.047647911	SERPINE1/PIK3R1	2
BP	GO:0006654	phosphatidic acid biosynthetic process	2/142	42/17913	0.043706265	0.090318407	0.047647911	PLA2G1B/PLA2G5	2
BP	GO:0030308	negative regulation of cell growth	4/142	167/17913	0.044021201	0.090707676	0.047853272	PPARG/BCL2/HNF4A/PTPRS	4
BP	GO:0032200	telomere organization	4/142	167/17913	0.044021201	0.090707676	0.047853272	PARP1/AURKB/MAPK1/CTNNB1	4
BP	GO:0048469	cell maturation	4/142	167/17913	0.044021201	0.090707676	0.047853272	BTK/PPARG/BCL2/CTNNB1	4
BP	GO:0061136	regulation of proteasomal protein catabolic process	4/142	167/17913	0.044021201	0.090707676	0.047853272	GBA/GSK3B/NFE2L2/VCP	4
BP	GO:0005976	polysaccharide metabolic process	3/142	99/17913	0.044108179	0.090707676	0.047853272	GSK3B/ESRRB/PYGL	3
BP	GO:0070301	cellular response to hydrogen peroxide	3/142	99/17913	0.044108179	0.090707676	0.047853272	MET/NFE2L2/RELA	3
BP	GO:0072163	mesonephric epithelium development	3/142	99/17913	0.044108179	0.090707676	0.047853272	FGF2/BCL2/CTNNB1	3
BP	GO:0072164	mesonephric tubule development	3/142	99/17913	0.044108179	0.090707676	0.047853272	FGF2/BCL2/CTNNB1	3
BP	GO:1902106	negative regulation of leukocyte differentiation	3/142	99/17913	0.044108179	0.090707676	0.047853272	IL2/PIK3R1/CTNNB1	3
BP	GO:0061448	connective tissue development	5/142	243/17913	0.044383857	0.091225531	0.048126469	MAPK14/PIK3CA/FGF2/RELA/CTNNB1	5
BP	GO:0045861	negative regulation of proteolysis	6/142	324/17913	0.044486324	0.091387006	0.048211656	SERPINE1/ADORA2A/PTGS2/F2/XIAP/GAPDH	6
BP	GO:0002495	antigen processing and presentation of peptide antigen via MHC class II	3/142	100/17913	0.045217169	0.092788641	0.048951095	KIF11/CTSS/CTSL	3
BP	GO:0010657	muscle cell apoptotic process	3/142	100/17913	0.045217169	0.092788641	0.048951095	NFE2L2/HMGCR/PPARG	3
BP	GO:0006775	fat-soluble vitamin metabolic process	2/142	43/17913	0.045605422	0.093036034	0.049081609	TNF/CBR1	2
BP	GO:0009409	response to cold	2/142	43/17913	0.045605422	0.093036034	0.049081609	CASP8/PPARG	2
BP	GO:0010761	fibroblast migration	2/142	43/17913	0.045605422	0.093036034	0.049081609	FGF2/PRKCE	2
BP	GO:0010883	regulation of lipid storage	2/142	43/17913	0.045605422	0.093036034	0.049081609	TNF/PPARG	2
BP	GO:0021762	substantia nigra development	2/142	43/17913	0.045605422	0.093036034	0.049081609	HSPA5/PADI2	2
BP	GO:0031018	endocrine pancreas development	2/142	43/17913	0.045605422	0.093036034	0.049081609	GSK3B/HNF4A	2
BP	GO:0034198	cellular response to amino acid starvation	2/142	43/17913	0.045605422	0.093036034	0.049081609	MAPK1/MAPK8	2
BP	GO:0042771	intrinsic apoptotic signaling pathway in response to DNA damage by p53 class mediator	2/142	43/17913	0.045605422	0.093036034	0.049081609	MIF/BCL2	2
BP	GO:0043300	regulation of leukocyte degranulation	2/142	43/17913	0.045605422	0.093036034	0.049081609	SYK/ADORA2B	2
BP	GO:0046473	phosphatidic acid metabolic process	2/142	43/17913	0.045605422	0.093036034	0.049081609	PLA2G1B/PLA2G5	2
BP	GO:0050850	positive regulation of calcium-mediated signaling	2/142	43/17913	0.045605422	0.093036034	0.049081609	SYK/TNF	2
BP	GO:2001252	positive regulation of chromosome organization	4/142	169/17913	0.045643188	0.093063417	0.049096055	AURKB/MAPK1/CTNNB1/DNMT3B	4
BP	GO:0002504	antigen processing and presentation of peptide or polysaccharide antigen via MHC class II	3/142	101/17913	0.046339961	0.094264205	0.049729537	KIF11/CTSS/CTSL	3
BP	GO:0010923	negative regulation of phosphatase activity	3/142	101/17913	0.046339961	0.094264205	0.049729537	GSK3B/LGALS3/TNF	3
BP	GO:0035335	peptidyl-tyrosine dephosphorylation	3/142	101/17913	0.046339961	0.094264205	0.049729537	DUSP1/PTPN22/PTPRS	3
BP	GO:0048675	axon extension	3/142	101/17913	0.046339961	0.094264205	0.049729537	ITGB1/GSK3B/PTPRS	3
BP	GO:0021537	telencephalon development	5/142	246/17913	0.046355403	0.094264205	0.049729537	EGFR/CASP3/GSK3B/PTPRS/CTNNB1	5
BP	GO:0097006	regulation of plasma lipoprotein particle levels	3/142	102/17913	0.047476496	0.095998224	0.050644326	ALB/AGTR1/MPO	3
BP	GO:0010043	response to zinc ion	2/142	44/17913	0.047534564	0.095998224	0.050644326	CA2/PARP1	2
BP	GO:0021795	cerebral cortex cell migration	2/142	44/17913	0.047534564	0.095998224	0.050644326	EGFR/CTNNB1	2
BP	GO:0030071	regulation of mitotic metaphase/anaphase transition	2/142	44/17913	0.047534564	0.095998224	0.050644326	DUSP1/AURKB	2
BP	GO:0030850	prostate gland development	2/142	44/17913	0.047534564	0.095998224	0.050644326	ESR1/CTNNB1	2
BP	GO:0032459	regulation of protein oligomerization	2/142	44/17913	0.047534564	0.095998224	0.050644326	GBA/ALB	2
BP	GO:0032965	regulation of collagen biosynthetic process	2/142	44/17913	0.047534564	0.095998224	0.050644326	F2/PPARG	2
BP	GO:0035196	production of miRNAs involved in gene silencing by miRNA	2/142	44/17913	0.047534564	0.095998224	0.050644326	EGFR/ESR1	2
BP	GO:0048599	oocyte development	2/142	44/17913	0.047534564	0.095998224	0.050644326	BCL2/CTNNB1	2
BP	GO:0071806	protein transmembrane transport	2/142	44/17913	0.047534564	0.095998224	0.050644326	HSPA5/MCL1	2
BP	GO:0072523	purine-containing compound catabolic process	2/142	44/17913	0.047534564	0.095998224	0.050644326	XDH/PDE4B	2
BP	GO:0097720	calcineurin-mediated signaling	2/142	44/17913	0.047534564	0.095998224	0.050644326	GSK3B/TNF	2
BP	GO:1903573	negative regulation of response to endoplasmic reticulum stress	2/142	44/17913	0.047534564	0.095998224	0.050644326	BCL2L1/HSPA5	2
BP	GO:0008016	regulation of heart contraction	5/142	249/17913	0.048378531	0.097651069	0.051516293	KCNA5/ADRA1A/IL2/PDE4B/PIK3CG	5
BP	GO:0001823	mesonephros development	3/142	103/17913	0.048626715	0.098100228	0.051753249	FGF2/BCL2/CTNNB1	3
BP	GO:0034341	response to interferon-gamma	4/142	173/17913	0.048986444	0.098773828	0.05210861	ICAM1/PPARG/GAPDH/NOS2	4
BP	GO:2000027	regulation of animal organ morphogenesis	5/142	250/17913	0.049064388	0.098878838	0.052164008	ESR1/PIM1/TNF/BCL2/CTNNB1	5
BP	GO:0001974	blood vessel remodeling	2/142	45/17913	0.049493104	0.099219788	0.052343878	ACE/TGM2	2
BP	GO:0002067	glandular epithelial cell differentiation	2/142	45/17913	0.049493104	0.099219788	0.052343878	GSK3B/HNF4A	2
BP	GO:0002833	positive regulation of response to biotic stimulus	2/142	45/17913	0.049493104	0.099219788	0.052343878	MIF/PRKCA	2
BP	GO:0005978	glycogen biosynthetic process	2/142	45/17913	0.049493104	0.099219788	0.052343878	GSK3B/ESRRB	2
BP	GO:0006998	nuclear envelope organization	2/142	45/17913	0.049493104	0.099219788	0.052343878	PRKCA/PRKCB	2
BP	GO:0009250	glucan biosynthetic process	2/142	45/17913	0.049493104	0.099219788	0.052343878	GSK3B/ESRRB	2
BP	GO:0014014	negative regulation of gliogenesis	2/142	45/17913	0.049493104	0.099219788	0.052343878	F2/CTNNB1	2
BP	GO:0032570	response to progesterone	2/142	45/17913	0.049493104	0.099219788	0.052343878	CD38/RELA	2
BP	GO:0045839	negative regulation of mitotic nuclear division	2/142	45/17913	0.049493104	0.099219788	0.052343878	DUSP1/AURKB	2
BP	GO:1903018	regulation of glycoprotein metabolic process	2/142	45/17913	0.049493104	0.099219788	0.052343878	BCL2/CTNNB1	2
BP	GO:0015893	drug transport	4/142	175/17913	0.050707621	0.101601275	0.053600243	CA2/ADORA2A/MB/ABCG2	4
BP	GO:0051341	regulation of oxidoreductase activity	3/142	105/17913	0.050967956	0.102069405	0.053847207	EGFR/AGTR1/TNF	3
BP	GO:0032259	methylation	6/142	336/17913	0.051410906	0.102558522	0.054105243	TPMT/PARP1/PIK3CA/MGMT/CTNNB1/DNMT3B	6
BP	GO:0014075	response to amine	2/142	46/17913	0.051480461	0.102558522	0.054105243	ADORA2A/ICAM1	2
BP	GO:0031638	zymogen activation	2/142	46/17913	0.051480461	0.102558522	0.054105243	SERPINE1/CASP8	2
BP	GO:0032330	regulation of chondrocyte differentiation	2/142	46/17913	0.051480461	0.102558522	0.054105243	RELA/CTNNB1	2
BP	GO:0032757	positive regulation of interleukin-8 production	2/142	46/17913	0.051480461	0.102558522	0.054105243	SERPINE1/TNF	2
BP	GO:0045687	positive regulation of glial cell differentiation	2/142	46/17913	0.051480461	0.102558522	0.054105243	PPARG/RELA	2
BP	GO:0048806	genitalia development	2/142	46/17913	0.051480461	0.102558522	0.054105243	ESR1/CTNNB1	2
BP	GO:0055078	sodium ion homeostasis	2/142	46/17913	0.051480461	0.102558522	0.054105243	ADORA2A/AGTR1	2
BP	GO:1902099	regulation of metaphase/anaphase transition of cell cycle	2/142	46/17913	0.051480461	0.102558522	0.054105243	DUSP1/AURKB	2
BP	GO:1990928	response to amino acid starvation	2/142	46/17913	0.051480461	0.102558522	0.054105243	MAPK1/MAPK8	2
BP	GO:0002065	columnar/cuboidal epithelial cell differentiation	3/142	106/17913	0.052158848	0.103693852	0.054704192	SERPINE1/GSK3B/HNF4A	3
BP	GO:0019730	antimicrobial humoral response	3/142	106/17913	0.052158848	0.103693852	0.054704192	F2/PLA2G1B/GAPDH	3
BP	GO:0021761	limbic system development	3/142	106/17913	0.052158848	0.103693852	0.054704192	CASP3/GSK3B/PTPRS	3
BP	GO:0043502	regulation of muscle adaptation	3/142	106/17913	0.052158848	0.103693852	0.054704192	PARP1/ADRA1A/PRKCA	3
BP	GO:2000045	regulation of G1/S transition of mitotic cell cycle	4/142	177/17913	0.052461746	0.104241816	0.054993273	EGFR/KCNA5/ADAM17/BCL2	4
BP	GO:0006402	mRNA catabolic process	6/142	338/17913	0.052625787	0.104513446	0.055136573	ERN1/MAPK14/MAPKAPK2/XPO1/PABPC1/PRKCA	6
BP	GO:0010565	regulation of cellular ketone metabolic process	4/142	178/17913	0.053351141	0.105474705	0.05564369	AKR1C3/PTGS2/PRKCE/PPARG	4
BP	GO:0062014	negative regulation of small molecule metabolic process	3/142	107/17913	0.053363168	0.105474705	0.05564369	AKR1C3/STAT3/PARP1	3
BP	GO:0006576	cellular biogenic amine metabolic process	2/142	47/17913	0.053496064	0.105474705	0.05564369	NAAA/MAOA	2
BP	GO:0007091	metaphase/anaphase transition of mitotic cell cycle	2/142	47/17913	0.053496064	0.105474705	0.05564369	DUSP1/AURKB	2
BP	GO:0008542	visual learning	2/142	47/17913	0.053496064	0.105474705	0.05564369	ITGB1/HMGCR	2
BP	GO:0010965	regulation of mitotic sister chromatid separation	2/142	47/17913	0.053496064	0.105474705	0.05564369	DUSP1/AURKB	2
BP	GO:0035722	interleukin-12-mediated signaling pathway	2/142	47/17913	0.053496064	0.105474705	0.05564369	CA1/MIF	2
BP	GO:0043124	negative regulation of I-kappaB kinase/NF-kappaB signaling	2/142	47/17913	0.053496064	0.105474705	0.05564369	ESR1/CASP8	2
BP	GO:0044764	multi-organism cellular process	2/142	47/17913	0.053496064	0.105474705	0.05564369	F2/CCR5	2
BP	GO:0045646	regulation of erythrocyte differentiation	2/142	47/17913	0.053496064	0.105474705	0.05564369	MAPK14/STAT3	2
BP	GO:0045815	positive regulation of gene expression, epigenetic	2/142	47/17913	0.053496064	0.105474705	0.05564369	PADI2/CTNNB1	2
BP	GO:0045912	negative regulation of carbohydrate metabolic process	2/142	47/17913	0.053496064	0.105474705	0.05564369	STAT3/GSK3B	2
BP	GO:0048512	circadian behavior	2/142	47/17913	0.053496064	0.105474705	0.05564369	ADORA2A/HCRTR2	2
BP	GO:0070849	response to epidermal growth factor	2/142	47/17913	0.053496064	0.105474705	0.05564369	EGFR/MAPK1	2
BP	GO:0044839	cell cycle G2/M phase transition	5/142	257/17913	0.054026397	0.10646542	0.056166346	ABCB1/AURKB/ESRRB/YWHAG/NAE1	5
BP	GO:0007219	Notch signaling pathway	4/142	179/17913	0.054248743	0.106628764	0.056252519	EGFR/STAT3/KCNA5/ADAM17	4
BP	GO:0038061	NIK/NF-kappaB signaling	4/142	179/17913	0.054248743	0.106628764	0.056252519	EGFR/PTPN22/TNF/RELA	4
BP	GO:0043409	negative regulation of MAPK cascade	4/142	179/17913	0.054248743	0.106628764	0.056252519	GBA/DUSP1/HMGCR/PTPN22	4
BP	GO:1901796	regulation of signal transduction by p53 class mediator	4/142	179/17913	0.054248743	0.106628764	0.056252519	MAPK14/AURKB/MIF/BCL2	4
BP	GO:2000181	negative regulation of blood vessel morphogenesis	4/142	179/17913	0.054248743	0.106628764	0.056252519	SERPINE1/XDH/PPARG/CTNNB1	4
BP	GO:0032970	regulation of actin filament-based process	6/142	341/17913	0.054480855	0.107029963	0.056464174	ICAM1/MET/PRKCE/PTGER4/PDE4B/PIK3R1	6
BP	GO:0003300	cardiac muscle hypertrophy	3/142	108/17913	0.054580847	0.107171329	0.056538752	PARP1/ADRA1A/PRKCA	3
BP	GO:0001654	eye development	6/142	342/17913	0.055107957	0.108150781	0.057055467	EGFR/JUN/ACHE/STAT3/BCL2/CTNNB1	6
BP	GO:0002762	negative regulation of myeloid leukocyte differentiation	2/142	48/17913	0.055539346	0.108551596	0.057266918	PIK3R1/CTNNB1	2
BP	GO:0007622	rhythmic behavior	2/142	48/17913	0.055539346	0.108551596	0.057266918	ADORA2A/HCRTR2	2
BP	GO:0031050	dsRNA processing	2/142	48/17913	0.055539346	0.108551596	0.057266918	EGFR/ESR1	2
BP	GO:0042220	response to cocaine	2/142	48/17913	0.055539346	0.108551596	0.057266918	HSPA5/DNMT3B	2
BP	GO:0045933	positive regulation of muscle contraction	2/142	48/17913	0.055539346	0.108551596	0.057266918	PTGS2/ADRA1A	2
BP	GO:0051452	intracellular pH reduction	2/142	48/17913	0.055539346	0.108551596	0.057266918	CA2/BCL2	2
BP	GO:0070918	production of small RNA involved in gene silencing by RNA	2/142	48/17913	0.055539346	0.108551596	0.057266918	EGFR/ESR1	2
BP	GO:1903727	positive regulation of phospholipid metabolic process	2/142	48/17913	0.055539346	0.108551596	0.057266918	FGF2/FLT3	2
BP	GO:0008543	fibroblast growth factor receptor signaling pathway	3/142	109/17913	0.055811816	0.108972712	0.05748908	MAPK1/FGF2/CTNNB1	3
BP	GO:0072009	nephron epithelium development	3/142	109/17913	0.055811816	0.108972712	0.05748908	FGF2/BCL2/CTNNB1	3
BP	GO:0051216	cartilage development	4/142	182/17913	0.056990679	0.111217644	0.058673405	MAPK14/FGF2/RELA/CTNNB1	4
BP	GO:0031398	positive regulation of protein ubiquitination	3/142	110/17913	0.057056003	0.111288315	0.058710688	HSPA5/PTPN22/XIAP	3
BP	GO:0000186	activation of MAPKK activity	2/142	49/17913	0.05760975	0.111911623	0.059039517	EGFR/MAPK1	2
BP	GO:0003254	regulation of membrane depolarization	2/142	49/17913	0.05760975	0.111911623	0.059039517	PARP1/BCL2	2
BP	GO:0007595	lactation	2/142	49/17913	0.05760975	0.111911623	0.059039517	HK2/XDH	2
BP	GO:0009994	oocyte differentiation	2/142	49/17913	0.05760975	0.111911623	0.059039517	BCL2/CTNNB1	2
BP	GO:0030195	negative regulation of blood coagulation	2/142	49/17913	0.05760975	0.111911623	0.059039517	SERPINE1/F2	2
BP	GO:0044784	metaphase/anaphase transition of cell cycle	2/142	49/17913	0.05760975	0.111911623	0.059039517	DUSP1/AURKB	2
BP	GO:0051306	mitotic sister chromatid separation	2/142	49/17913	0.05760975	0.111911623	0.059039517	DUSP1/AURKB	2
BP	GO:0071349	cellular response to interleukin-12	2/142	49/17913	0.05760975	0.111911623	0.059039517	CA1/MIF	2
BP	GO:0150063	visual system development	6/142	346/17913	0.057660178	0.111952698	0.059061186	EGFR/JUN/ACHE/STAT3/BCL2/CTNNB1	6
BP	GO:0014897	striated muscle hypertrophy	3/142	111/17913	0.058313336	0.112991325	0.059609119	PARP1/ADRA1A/PRKCA	3
BP	GO:0021782	glial cell development	3/142	111/17913	0.058313336	0.112991325	0.059609119	EGFR/ADORA2A/TNF	3
BP	GO:0035305	negative regulation of dephosphorylation	3/142	111/17913	0.058313336	0.112991325	0.059609119	GSK3B/LGALS3/TNF	3
BP	GO:0051149	positive regulation of muscle cell differentiation	3/142	111/17913	0.058313336	0.112991325	0.059609119	MAPK14/BCL2/CTNNB1	3
BP	GO:0051146	striated muscle cell differentiation	5/142	263/17913	0.058504011	0.11330336	0.059773735	CASP3/ITGB1/MAPK14/ADRA1A/BCL2	5
BP	GO:0007179	transforming growth factor beta receptor signaling pathway	4/142	184/17913	0.058859446	0.113934005	0.060106434	JUN/PARP1/HSPA5/ADAM17	4
BP	GO:0006282	regulation of DNA repair	3/142	112/17913	0.059583742	0.114645305	0.060481684	EGFR/PARP1/MGMT	3
BP	GO:0007098	centrosome cycle	3/142	112/17913	0.059583742	0.114645305	0.060481684	KIF11/XPO1/CTNNB1	3
BP	GO:0001774	microglial cell activation	2/142	50/17913	0.059706723	0.114645305	0.060481684	JUN/TNF	2
BP	GO:0002269	leukocyte activation involved in inflammatory response	2/142	50/17913	0.059706723	0.114645305	0.060481684	JUN/TNF	2
BP	GO:0002931	response to ischemia	2/142	50/17913	0.059706723	0.114645305	0.060481684	HK2/BCL2	2
BP	GO:0031343	positive regulation of cell killing	2/142	50/17913	0.059706723	0.114645305	0.060481684	GAPDH/NOS2	2
BP	GO:0032873	negative regulation of stress-activated MAPK cascade	2/142	50/17913	0.059706723	0.114645305	0.060481684	DUSP1/PTPN22	2
BP	GO:0045540	regulation of cholesterol biosynthetic process	2/142	50/17913	0.059706723	0.114645305	0.060481684	FDFT1/HMGCR	2
BP	GO:0045661	regulation of myoblast differentiation	2/142	50/17913	0.059706723	0.114645305	0.060481684	MAPK14/TNF	2
BP	GO:0045851	pH reduction	2/142	50/17913	0.059706723	0.114645305	0.060481684	CA2/BCL2	2
BP	GO:0051187	cofactor catabolic process	2/142	50/17913	0.059706723	0.114645305	0.060481684	VCP/MPO	2
BP	GO:0070303	negative regulation of stress-activated protein kinase signaling cascade	2/142	50/17913	0.059706723	0.114645305	0.060481684	DUSP1/PTPN22	2
BP	GO:0070671	response to interleukin-12	2/142	50/17913	0.059706723	0.114645305	0.060481684	CA1/MIF	2
BP	GO:0099024	plasma membrane invagination	2/142	50/17913	0.059706723	0.114645305	0.060481684	AURKB/PPARG	2
BP	GO:0106118	regulation of sterol biosynthetic process	2/142	50/17913	0.059706723	0.114645305	0.060481684	FDFT1/HMGCR	2
BP	GO:1900047	negative regulation of hemostasis	2/142	50/17913	0.059706723	0.114645305	0.060481684	SERPINE1/F2	2
BP	GO:0014896	muscle hypertrophy	3/142	113/17913	0.060867146	0.116756197	0.061595295	PARP1/ADRA1A/PRKCA	3
BP	GO:0043666	regulation of phosphoprotein phosphatase activity	3/142	113/17913	0.060867146	0.116756197	0.061595295	GSK3B/LGALS3/TNF	3
BP	GO:0048880	sensory system development	6/142	351/17913	0.060949199	0.116854959	0.061647398	EGFR/JUN/ACHE/STAT3/BCL2/CTNNB1	6
BP	GO:0010639	negative regulation of organelle organization	6/142	352/17913	0.061620186	0.118082192	0.06229483	BCL2L1/DUSP1/PARP1/AURKB/MET/DNMT3B	6
BP	GO:0050999	regulation of nitric-oxide synthase activity	2/142	51/17913	0.061829721	0.118305818	0.062412805	EGFR/TNF	2
BP	GO:0150077	regulation of neuroinflammatory response	2/142	51/17913	0.061829721	0.118305818	0.062412805	PTGS2/TNF	2
BP	GO:2000677	regulation of transcription regulatory region DNA binding	2/142	51/17913	0.061829721	0.118305818	0.062412805	PARP1/CTNNB1	2
BP	GO:0051193	regulation of cofactor metabolic process	3/142	114/17913	0.062163472	0.11888492	0.062718313	STAT3/NFE2L2/ESRRB	3
[truncated: 2,585 more rows]
