# Supplementary material for: Examining the effector mechanisms of Xuebijing injection on COVID-19 based on network pharmacology
Source: BioData Min. 2020 Oct 16;13:17. doi: 10.1186/s13040-020-00227-6 (PMC7563914; doi:10.1186/s13040-020-00227-6)
Supplement: Supplementary file 1 — Additional file 1: Table S1. The detailed targets information. Table S2. 451drug targets of XBJ. Table S3. 251 coronavirus pneumonia targets. Table S4. 119 HCoV-associated host proteins. Table S5. 3525 genes co-expressed with ACE2. Table S6. 144 potential COVID-19 targets. Table S7. Network topology analysis results. Table S4. 119 HCoV-associated host proteins. Table S8. GO-BP results. Table S9. KEGG-pathways results. Table S10. Wiki-pathways results. [file 13040_2020_227_MOESM1_ESM.zip › renamed_4eff3R3.xlsx]

## Sheet: drug targets
FUCA1
GBA
EGFR
FYN
LCK
ESR1
ECE1
KDM4E
TPMT
LAP3
CYP19A1
CA2
CA7
CA1
CA6
CA12
CA14
CA9
CA4
CA3
CA5B
CA5A
CA13
FUT7
SQLE
LDHA
LDHB
TTR
ESR2
COMT
BCL2L1
IGF1R
ALK
SERPINE1
AKR1C3
GPR35
ALB
TYR
ERN1
CDC25B
DUSP1
AKR1B1
MMP9
MMP1
MMP12
APP
MMP3
PTGES
JUN
AKR1B10
CASP3
OPRD1
TYMS
ABCB1
PTPN2
PTPRA
OPRM1
ITGA2B
ITGAV
PDE5A
ITGB1
NPC1L1
MMP2
SELL
SELE
SELP
HCAR2
MMP13
PIM1
LTB4R
HSD17B2
HSD17B1
CYP1A2
CYP2C9
CYP3A4
CYP2C19
ACE
FNTA
ADAMTS4
SYK
PTPN11
DHFR
ITGA2B
F3 F7
ITGB1
ITGB5
MAPK14
MAPK10
CSNK2A1
KDM3A
TBXA2R
KDM4C
F10
PTGS1
SLC6A2
AKR1C2
AURKA
ACHE
CES1
CES2
STAT3
PTPN6
IDO1
TDP2
MALT1
CNR2
CHRM2
CHRM1
CHRM3
PARP1
EPHX2
KDR
ADORA1
ADORA2A
PTPRC
TOP1
TGM2
LIPE
F13A1
TNKS2
NPY5R
PTPN1
SCN9A
ICAM1
DUSP3
CYP17A1
PTK2
CSF1R
HTR2A
HTR2C
NAAA
ADORA2B
GRM5
TOP2A
PTGS2
CTSK
GRM1
KIF11
LRRK2
MTNR1A
MTNR1B
TYK2
PIK3CA
HSD11B1
SIRT2
TERT
EED
RBBP4
CDC25C
MPI
CDC25A
ALOX5
HTR6
PDE10A
AR
P2RX7
BRS3
SLC6A3
HCRTR2
HCRTR1
NR4A1
CTSS
MAP3K8
TSPO
PGR
AURKB
MAPKAPK2
CSNK1G1
BRD4
BRD2
BRD3
HRH3
FAAH
MGLL
KCNA5
TRPM8
KCNK2
TBXAS1
SLC6A4
CHRM4
EPHX1
CHRM5
F2
PRSS1
CYP11B1
CYP11B2
CEL
CCR1
CCR5
CCR8
GABRA2
ADRA2A
ADRA2C
ADRA2B
ELANE
TGFBR1
XPO1
CTSL
CTSB
PIK3CD
CTSH
GSK3B
ALDH2
CTRB1
TRPA1
ADRA1A
MET
HSD17B3
ALOX15
GABRB3
MAOA
PDGFRA
KCNH2
CYP2A6
MIF
NQO2
TLR4
MAPK1
AKR1C4
NGFR
KDM4A
CTBP2
MAOB
PIK3CB
KDM6B
FTO
MMP8
F3
NFE2L2
HSP90AA1
LGALS3
LGALS9
AMY1A
MMP7
TDP1
SSTR5
SSTR2
SSTR4
SSTR1
SSTR3
BACE1
HRAS
VEGFA
FGF1
FGF2
HPSE
ADORA3
ADK
SLC28A3
EIF4H
PABPC1
FOLH1
PTAFR
SLC29A1
PPM1A
PRKCA
HSPA8
HSPA5
LGALS7
FDFT1
MGMT
AGTR1
SLC28A2
PRKCG
PRKCD
PRKCB
PRKCE
PRKCH
ADAM17
HK2
HK1
OGA
IMPDH1
MAP2K1
MAP3K7
ABL1
EPHA2
SRC
MAP3K9
FGFR1
BTK
MME
IMPDH2
TNKS
CASP6
CASP8
CASP1
HMGCR
EP300
ALPG
PLAA
FASN
KCNMA1
CISD1
PIM3
MB
NAT1
ASF1A
PLEC
CSNK1A1
CSNK1D
PTPN22
TNF
IL2
XDH
NOX4
CD38
NMUR2
ERBB2
PTGDR2
MAPK8
F7
PADI1
PADI4
PADI2
PADI3
DHODH
VCP
SCN10A
PPARG
ABCC1
SHBG
CYP1B1
CBR1
ABCG2
TAS2R31
PLA2G1B
SLC5A2
POLB
PLA2G2A
PLA2G5
PLA2G10
KLK1
KLK2
RXRA
CHRNA7
KIT
HSD17B14
BCHE
INSR
CLK1
DYRK1B
CDK5R1
ESRRA
ESRRB
EDNRA
DYRK1A
IGFBP3
PTGER1
PTGER4
PTGER2
PTGER3
ADCY5
PGF
YWHAG
ALOX12
BCL2
WEE1
HNF4A
RPS6KA3
GUSB
KDM1A
PDE4B
DAO
DYRK2
F12
SIRT1
KMT5A
MPEG1
XIAP
HTR2B
GAPDH
RPS6KA2
RET
SLC16A1
ALPL
CDK2
CDK2
SRD5A1
MKNK1
TUBB1
CYP1A1
LNPEP
MCL1
EGLN1
ILK
CDK1
CETP
PDPK1
AVPR2
FLT3
DRD4
GLO1
MPO
PIK3R1
DAPK1
PYGL
PLK1
CDK1
PKN1
NEK2
CXCR1
CAMK2B
AKT1
NEK6
AXL
NUAK1
AKR1C1
AKR1A1
MAPT
MYLK
PIK3CG
APEX1
CCNB3
ARG1
PTPRS
MPG
SLC22A12
CDK6
AHR
CPA1
RELA
TLR9
NOS2
CCND1
TUBB3
FBP1
REN
KDM2A
CTNNB1
SLC13A5
SLC37A4
NEU4
PDE4D
PDE9A
PDE1B
NEU3
NEU2
ENGASE
CASP7
CASP2
ADAMTS5
DNMT3B
TREH
CFTR
GRK6
PFKFB3
PLG
CDK5R1
NAE1
ST6GAL1
