# Supplementary material for: Examining the effector mechanisms of Xuebijing injection on COVID-19 based on network pharmacology
Source: BioData Min. 2020 Oct 16;13:17. doi: 10.1186/s13040-020-00227-6 (PMC7563914; doi:10.1186/s13040-020-00227-6)
Supplement: Supplementary file 1 — Additional file 1: Table S1. The detailed targets information. Table S2. 451drug targets of XBJ. Table S3. 251 coronavirus pneumonia targets. Table S4. 119 HCoV-associated host proteins. Table S5. 3525 genes co-expressed with ACE2. Table S6. 144 potential COVID-19 targets. Table S7. Network topology analysis results. Table S4. 119 HCoV-associated host proteins. Table S8. GO-BP results. Table S9. KEGG-pathways results. Table S10. Wiki-pathways results. [file 13040_2020_227_MOESM1_ESM.zip › renamed_58c0bR3.xls]

## Sheet: ClueGO Results Wikipathways
GOID	GOTerm	Ontology Source	Term PValue	Term PValue Corrected with Bonferroni step down	Group PValue	Group PValue Corrected with Bonferroni step down	GOLevels	GOGroups	% Associated Genes	Nr. Genes	Associated Genes Found
WP:2431	Spinal Cord Injury	WikiPathways_27.02.2019	3.65149e-07	5.11209e-05	3.65149e-07	1.09545e-06	[-1]	Group0	10.8333	13	[CASP3, EGFR, ICAM1, IL2, LGALS3, MAPK1, MIF, NOS2, NR4A1, PLA2G5, PRKCA, PTGS2, TNF]
WP:15	Selenium Micronutrient Network	WikiPathways_27.02.2019	8.04542e-07	0.000110222	8.04542e-07	1.60908e-06	[-1]	Group1	12.3596	11	[ALB, ALOX5, F2, ICAM1, MPO, PTGS1, PTGS2, RELA, SERPINE1, TNF, XDH]
WP:3611	Photodynamic therapy-induced AP-1 survival signaling.	WikiPathways_27.02.2019	2.9092e-08	4.27652e-06	2.9092e-08	1.16368e-07	[-1]	Group2	19.6078	10	[BCL2, BCL2L1, EGFR, IL2, JUN, MAPK14, MAPK8, MCL1, NFE2L2, TNF]
WP:3614	Photodynamic therapy-induced HIF-1 survival signaling	WikiPathways_27.02.2019	4.94481e-06	0.000603266	4.94481e-06	4.94481e-06	[-1]	Group3	18.9189	7	[BCL2L1, EGLN1, LDHA, MCL1, NOS2, PTGS2, SERPINE1]
WP:2036	TNF related weak inducer of apoptosis (TWEAK) Signaling Pathway	WikiPathways_27.02.2019	2.01042e-10	3.11616e-08	8.18336e-13	4.09168e-12	[-1]	Group4	26.1905	11	[CASP3, CASP7, CASP8, CTNNB1, GSK3B, JUN, MAPK1, MAPK14, MAPK8, RELA, TNF]
WP:254	Apoptosis	WikiPathways_27.02.2019	6.26316e-08	9.08158e-06	8.18336e-13	4.09168e-12	[-1]	Group4	13.9535	12	[BCL2, BCL2L1, CASP3, CASP6, CASP7, CASP8, JUN, MCL1, PIK3R1, RELA, TNF, XIAP]
WP:314	Fas Ligand (FasL) pathway and Stress induction of Heat Shock Proteins (HSP) regulation	WikiPathways_27.02.2019	6.3229e-09	9.42112e-07	8.18336e-13	4.09168e-12	[-1]	Group4	22.7273	10	[BCL2, CASP3, CASP6, CASP7, CASP8, JUN, MAPK8, MAPKAPK2, PARP1, TNF]
WP:4298	Viral Acute Myocarditis	WikiPathways_27.02.2019	3.97986e-11	6.24837e-09	8.18336e-13	4.09168e-12	[-1]	Group4	17.6471	15	[BCL2, BCL2L1, CASP3, CASP6, CASP7, CASP8, CCR5, GSK3B, IL2, MAPK1, PABPC1, PARP1, PIK3R1, STAT3, TNF]
WP:2036	TNF related weak inducer of apoptosis (TWEAK) Signaling Pathway	WikiPathways_27.02.2019	2.01042e-10	3.11616e-08	2.96986e-14	2.0789e-13	[-1]	Group5	26.1905	11	[CASP3, CASP7, CASP8, CTNNB1, GSK3B, JUN, MAPK1, MAPK14, MAPK8, RELA, TNF]
WP:2355	Corticotropin-releasing hormone signaling pathway	WikiPathways_27.02.2019	1.52124e-10	2.37314e-08	2.96986e-14	2.0789e-13	[-1]	Group5	16.129	15	[BCL2, CASP3, CTNNB1, ECE1, ERN1, GSK3B, IL2, MAPK1, MAPK14, MAPK8, NR4A1, PARP1, PRKCA, PRKCB, RELA]
WP:2374	Oncostatin M Signaling Pathway	WikiPathways_27.02.2019	2.78263e-09	4.20176e-07	2.96986e-14	2.0789e-13	[-1]	Group5	18.1818	12	[CASP3, CASP7, MAPK1, MAPK14, MAPK8, PIK3R1, PRKCA, PRKCB, PRKCE, RELA, SERPINE1, STAT3]
WP:304	Kit receptor signaling pathway	WikiPathways_27.02.2019	1.6209e-06	0.000212337	2.96986e-14	2.0789e-13	[-1]	Group5	15	9	[BCL2, BTK, MAPK1, MAPK14, MAPK8, PIK3R1, PRKCA, PRKCB, STAT3]
WP:3888	VEGFA-VEGFR2 Signaling Pathway	WikiPathways_27.02.2019	1.07786e-11	1.70302e-09	2.96986e-14	2.0789e-13	[-1]	Group5	10.084	24	[BCL2, BCL2L1, CTNNB1, ERN1, GSK3B, ICAM1, ITGAV, ITGB1, JUN, MAPK1, MAPK14, MAPK8, MAPKAPK2, NR4A1, PIK3CA, PIK3R1, PLA2G5, PRKCA, PRKCB, PRKCE, PTGS2, RELA, SELE, STAT3]
WP:127	IL-5 Signaling Pathway	WikiPathways_27.02.2019	2.3037e-09	3.50162e-07	5.02067e-13	3.0124e-12	[-1]	Group6	25	10	[BCL2, BTK, GSK3B, IL2, JUN, MAPK1, PIK3CG, PIK3R1, STAT3, SYK]
WP:1449	Regulation of toll-like receptor signaling pathway	WikiPathways_27.02.2019	5.31324e-07	7.33227e-05	5.02067e-13	3.0124e-12	[-1]	Group6	9.65517	14	[BTK, CASP8, JUN, MAPK1, MAPK14, MAPK8, PIK3CA, PIK3CB, PIK3CD, PIK3CG, PIK3R1, RELA, SYK, TNF]
WP:1528	Physiological and Pathological Hypertrophy of the Heart	WikiPathways_27.02.2019	2.79201e-07	3.93674e-05	5.02067e-13	3.0124e-12	[-1]	Group6	28	7	[JUN, MAPK1, MAPK14, MAPK8, PRKCB, PRKCE, STAT3]
WP:1544	MicroRNAs in cardiomyocyte hypertrophy	WikiPathways_27.02.2019	5.88277e-10	9.00063e-08	5.02067e-13	3.0124e-12	[-1]	Group6	14.7059	15	[CTNNB1, FGF2, GSK3B, MAPK1, MAPK14, MAPK8, MYLK, PIK3CA, PIK3CB, PIK3CD, PIK3CG, PIK3R1, PRKCB, STAT3, TNF]
WP:2018	RANKL/RANK (Receptor activator of NFKB (ligand)) Signaling Pathway	WikiPathways_27.02.2019	7.99899e-06	0.000959878	5.02067e-13	3.0124e-12	[-1]	Group6	14.5455	8	[ICAM1, JUN, MAPK1, MAPK14, MAPK8, PIK3R1, RELA, SYK]
WP:2036	TNF related weak inducer of apoptosis (TWEAK) Signaling Pathway	WikiPathways_27.02.2019	2.01042e-10	3.11616e-08	5.02067e-13	3.0124e-12	[-1]	Group6	26.1905	11	[CASP3, CASP7, CASP8, CTNNB1, GSK3B, JUN, MAPK1, MAPK14, MAPK8, RELA, TNF]
WP:2037	Prolactin Signaling Pathway	WikiPathways_27.02.2019	7.25769e-12	1.15397e-09	5.02067e-13	3.0124e-12	[-1]	Group6	19.7368	15	[CASP3, GSK3B, ITGB1, JUN, MAPK1, MAPK14, MAPK8, NOS2, PIK3CA, PIK3CB, PIK3CG, PIK3R1, RELA, STAT3, YWHAG]
WP:2203	Thymic Stromal LymphoPoietin (TSLP) Signaling Pathway	WikiPathways_27.02.2019	2.34707e-06	0.000300425	5.02067e-13	3.0124e-12	[-1]	Group6	17.0213	8	[BTK, LCK, MAPK1, MAPK14, MAPK8, PIK3CA, RELA, STAT3]
WP:2261	Signaling Pathways in Glioblastoma	WikiPathways_27.02.2019	3.30942e-06	0.000410368	5.02067e-13	3.0124e-12	[-1]	Group6	12.0482	10	[EGFR, MAPK1, MET, PIK3CA, PIK3CB, PIK3CD, PIK3CG, PIK3R1, PRKCA, PRKCB]
WP:23	B Cell Receptor Signaling Pathway	WikiPathways_27.02.2019	2.74258e-07	3.89446e-05	5.02067e-13	3.0124e-12	[-1]	Group6	12.2449	12	[BTK, GSK3B, JUN, LCK, MAPK1, MAPK14, MAPK8, PIK3CG, PIK3R1, PRKCB, RELA, SYK]
WP:2324	AGE/RAGE pathway	WikiPathways_27.02.2019	2.03187e-10	3.12907e-08	5.02067e-13	3.0124e-12	[-1]	Group6	19.697	13	[CASP3, CASP8, EGFR, JUN, LGALS3, MAPK1, MAPK14, MAPK8, NOS2, PRKCA, PRKCB, RELA, STAT3]
WP:2355	Corticotropin-releasing hormone signaling pathway	WikiPathways_27.02.2019	1.52124e-10	2.37314e-08	5.02067e-13	3.0124e-12	[-1]	Group6	16.129	15	[BCL2, CASP3, CTNNB1, ECE1, ERN1, GSK3B, IL2, MAPK1, MAPK14, MAPK8, NR4A1, PARP1, PRKCA, PRKCB, RELA]
WP:2374	Oncostatin M Signaling Pathway	WikiPathways_27.02.2019	2.78263e-09	4.20176e-07	5.02067e-13	3.0124e-12	[-1]	Group6	18.1818	12	[CASP3, CASP7, MAPK1, MAPK14, MAPK8, PIK3R1, PRKCA, PRKCB, PRKCE, RELA, SERPINE1, STAT3]
WP:254	Apoptosis	WikiPathways_27.02.2019	6.26316e-08	9.08158e-06	5.02067e-13	3.0124e-12	[-1]	Group6	13.9535	12	[BCL2, BCL2L1, CASP3, CASP6, CASP7, CASP8, JUN, MCL1, PIK3R1, RELA, TNF, XIAP]
WP:286	IL-3 Signaling Pathway	WikiPathways_27.02.2019	2.68737e-07	3.84295e-05	5.02067e-13	3.0124e-12	[-1]	Group6	18.3673	9	[BCL2, BCL2L1, JUN, MAPK1, MAPK8, PIK3CD, PIK3R1, STAT3, SYK]
WP:304	Kit receptor signaling pathway	WikiPathways_27.02.2019	1.6209e-06	0.000212337	5.02067e-13	3.0124e-12	[-1]	Group6	15	9	[BCL2, BTK, MAPK1, MAPK14, MAPK8, PIK3R1, PRKCA, PRKCB, STAT3]
WP:306	Focal Adhesion	WikiPathways_27.02.2019	3.85453e-08	5.62762e-06	5.02067e-13	3.0124e-12	[-1]	Group6	8.91089	18	[BCL2, CTNNB1, EGFR, GSK3B, ITGAV, ITGB1, JUN, MAPK1, MAPK8, MET, MYLK, PIK3CA, PIK3CB, PIK3CD, PIK3R1, PRKCA, PRKCB, XIAP]
WP:313	Signaling of Hepatocyte Growth Factor Receptor	WikiPathways_27.02.2019	2.70942e-06	0.000341387	5.02067e-13	3.0124e-12	[-1]	Group6	20.5882	7	[ITGB1, JUN, MAPK1, MAPK8, MET, PIK3CA, STAT3]
WP:314	Fas Ligand (FasL) pathway and Stress induction of Heat Shock Proteins (HSP) regulation	WikiPathways_27.02.2019	6.3229e-09	9.42112e-07	5.02067e-13	3.0124e-12	[-1]	Group6	22.7273	10	[BCL2, CASP3, CASP6, CASP7, CASP8, JUN, MAPK8, MAPKAPK2, PARP1, TNF]
WP:3303	RAC1/PAK1/p38/MMP2 Pathway	WikiPathways_27.02.2019	4.74776e-09	7.12164e-07	5.02067e-13	3.0124e-12	[-1]	Group6	17.3913	12	[CASP7, CTNNB1, EGFR, ITGB1, MAPK1, MAPK14, MAPK8, NOS2, PIK3CA, PIK3R1, RELA, STAT3]
WP:3646	Hepatitis C and Hepatocellular Carcinoma	WikiPathways_27.02.2019	2.37671e-08	3.51753e-06	5.02067e-13	3.0124e-12	[-1]	Group6	20	10	[BCL2L1, CASP3, CASP7, CXCR1, JUN, MAPK14, MAPK8, NOS2, PTGS2, STAT3]
WP:3972	PDGFR-beta pathway	WikiPathways_27.02.2019	8.50856e-07	0.000115716	5.02067e-13	3.0124e-12	[-1]	Group6	24.1379	7	[JUN, MAPK8, PIK3CA, PIK3R1, PRKCA, PRKCB, STAT3]
WP:4155	Endometrial cancer	WikiPathways_27.02.2019	2.47314e-06	0.000314089	5.02067e-13	3.0124e-12	[-1]	Group6	14.2857	9	[CTNNB1, EGFR, FGF2, GSK3B, MAPK1, PIK3CA, PIK3CB, PIK3CD, PIK3R1]
WP:4172	PI3K-Akt Signaling Pathway	WikiPathways_27.02.2019	1.76945e-06	0.000230028	5.02067e-13	3.0124e-12	[-1]	Group6	6.08696	21	[BCL2, BCL2L1, EGFR, FGF2, FLT3, GSK3B, IL2, ITGAV, ITGB1, MAPK1, MCL1, MET, PIK3CA, PIK3CB, PIK3CD, PIK3CG, PIK3R1, PKN1, PRKCA, RELA, SYK]
WP:4205	MET in type 1 papillary renal cell carcinoma	WikiPathways_27.02.2019	1.40004e-06	0.000184805	5.02067e-13	3.0124e-12	[-1]	Group6	15.2542	9	[JUN, MAPK1, MAPK8, MET, PIK3CA, PIK3CB, PIK3CD, PIK3R1, STAT3]
WP:4217	Ebola Virus Pathway on Host	WikiPathways_27.02.2019	1.10699e-06	0.00014723	5.02067e-13	3.0124e-12	[-1]	Group6	9.84848	13	[ADAM17, CTSB, CTSL, EGFR, ITGAV, ITGB1, MAPK1, PIK3CA, PIK3CB, PIK3CD, PIK3R1, RELA, TOP1]
WP:4223	Ras Signaling	WikiPathways_27.02.2019	2.07211e-06	0.000267303	5.02067e-13	3.0124e-12	[-1]	Group6	8.06452	15	[BCL2L1, EGFR, FLT3, MAPK1, MAPK8, MET, PIK3CA, PIK3CB, PIK3CD, PIK3R1, PLA2G1B, PLA2G5, PRKCA, PRKCB, RELA]
WP:4255	Non-small cell lung cancer	WikiPathways_27.02.2019	3.68611e-06	0.000453392	5.02067e-13	3.0124e-12	[-1]	Group6	13.6364	9	[EGFR, MAPK1, PIK3CA, PIK3CB, PIK3CD, PIK3R1, PRKCA, PRKCB, STAT3]
WP:4263	Pancreatic adenocarcinoma pathway	WikiPathways_27.02.2019	6.28225e-06	0.000760152	5.02067e-13	3.0124e-12	[-1]	Group6	11.236	10	[BCL2L1, EGFR, MAPK1, MAPK8, PIK3CA, PIK3CB, PIK3CD, PIK3R1, RELA, STAT3]
WP:4481	Resistin as a regulator of inflammation	WikiPathways_27.02.2019	1.29588e-07	1.86607e-05	5.02067e-13	3.0124e-12	[-1]	Group6	24.2424	8	[MAPK1, MAPK14, PIK3CA, PIK3CB, PIK3CD, PIK3CG, RELA, TNF]
WP:49	IL-2 Signaling Pathway	WikiPathways_27.02.2019	9.54148e-07	0.00012881	5.02067e-13	3.0124e-12	[-1]	Group6	19.0476	8	[BCL2, IL2, JUN, LCK, MAPK1, PIK3R1, STAT3, SYK]
WP:673	ErbB Signaling Pathway	WikiPathways_27.02.2019	1.00954e-06	0.000135278	5.02067e-13	3.0124e-12	[-1]	Group6	12.0879	11	[EGFR, GSK3B, JUN, MAPK1, MAPK8, PIK3CA, PIK3CB, PIK3CD, PIK3R1, PRKCA, PRKCB]
WP:712	Estrogen signaling pathway	WikiPathways_27.02.2019	3.29132e-06	0.000411415	5.02067e-13	3.0124e-12	[-1]	Group6	26.087	6	[BCL2, ESR1, JUN, MAPK1, MAPK14, PIK3CA]
WP:75	Toll-like Receptor Signaling Pathway	WikiPathways_27.02.2019	5.29833e-07	7.36468e-05	5.02067e-13	3.0124e-12	[-1]	Group6	11.5385	12	[CASP8, JUN, MAPK1, MAPK14, MAPK8, PIK3CA, PIK3CB, PIK3CD, PIK3CG, PIK3R1, RELA, TNF]
