# Supplementary material for: Examining the effector mechanisms of Xuebijing injection on COVID-19 based on network pharmacology
Source: BioData Min. 2020 Oct 16;13:17. doi: 10.1186/s13040-020-00227-6 (PMC7563914; doi:10.1186/s13040-020-00227-6)
Supplement: Supplementary file 1 — Additional file 1: Table S1. The detailed targets information. Table S2. 451drug targets of XBJ. Table S3. 251 coronavirus pneumonia targets. Table S4. 119 HCoV-associated host proteins. Table S5. 3525 genes co-expressed with ACE2. Table S6. 144 potential COVID-19 targets. Table S7. Network topology analysis results. Table S4. 119 HCoV-associated host proteins. Table S8. GO-BP results. Table S9. KEGG-pathways results. Table S10. Wiki-pathways results. [file 13040_2020_227_MOESM1_ESM.zip › renamed_8e19cR3.xlsx]

## Sheet: potential targets
451vs251(38 overlapping targets)
ACE
BCL2
BCL2L1
CASP6
CASP8
CCP1
CCP1PG1
CCR1
CPA1
CPA1
CPA1
CPA1
CTSB
CTSL
EGFR
F10
FGF2
HSPA5
ICAM1
IL2
ITGB1
LCK
MAPK1
MAPK14
MAPK8
MAPKAPK2
NOS2
PCAP1
PCPC
PIK3CA
PIK3CB
PIK3CG
PPARG
PRKCB
PRKCE
RELA
SERPINE1
TNF
TTR
451vs119(10 overlapping targets)
BCL2
BCL2L1
GSK3B
JUN
KIF11
MCL1
PABPC1
PARP1
STAT3
XPO1
451vs3525(113 overlapping targets)
ABCB1
ABCG2
ACE
ACHE
ADORA2A
ADORA2B
ADRA1A
ADRA2C
AGTR1
AKR1B10
AKR1C3
ALDH2
ALOX5
AURKB
BCHE
BCL2L1
BRD2
BTK
CA1
CA13
CA2
CA4
CA6
CASP3
CASP7
CASP8
CBR1
CCR5
CCR8
CD38
CES2
CTNNB1
CTSB
CTSS
CXCR1
CYP2C19
CYP2C9
DNMT3B
DUSP1
ECE1
EGFR
EGLN1
ERN1
ESR1
ESRRB
F13A1
F2
FDFT1
FLT3
FOLH1
FUCA1
GABRA2
GBA
GRM5
HCRTR2
HK2
HMGCR
HNF4A
HSD11B1
HSD17B2
HSPA5
ITGAV
KCNA5
KCNMA1
KLK1
LAP3
LCK
LDHA
LDHB
LGALS3
MAOA
MAPKAPK2
MB
MCL1
MET
MGLL
MGMT
MIF
MME
MPO
MYLK
NAAA
NAE1
NAT1
NFE2L2
NR4A1
PADI2
PARP1
PDE4B
PIK3CG
PIM1
PKN1
PLA2G1B
PLA2G5
PLEC
PRKCB
PTGER4
PTGS1
PTPN22
PTPRS
PYGL
SELE
SLC37A4
SSTR3
STAT3
SYK
TDP2
TGM2
TOP1
TPMT
XDH
XIAP
YWHAG
