# Supplementary material for: Examining the effector mechanisms of Xuebijing injection on COVID-19 based on network pharmacology
Source: BioData Min. 2020 Oct 16;13:17. doi: 10.1186/s13040-020-00227-6 (PMC7563914; doi:10.1186/s13040-020-00227-6)
Supplement: Supplementary file 1 — Additional file 1: Table S1. The detailed targets information. Table S2. 451drug targets of XBJ. Table S3. 251 coronavirus pneumonia targets. Table S4. 119 HCoV-associated host proteins. Table S5. 3525 genes co-expressed with ACE2. Table S6. 144 potential COVID-19 targets. Table S7. Network topology analysis results. Table S4. 119 HCoV-associated host proteins. Table S8. GO-BP results. Table S9. KEGG-pathways results. Table S10. Wiki-pathways results. [file 13040_2020_227_MOESM1_ESM.zip › renamed_de7e1R3.xlsx]

## Sheet: ingredients-targets
Compound	Common name	Probability*
5-Hydroxymethylfurfural	FUCA1	0.0544879
5-Hydroxymethylfurfural	GBA	0.0238327
Tanshinol	EGFR	0.0312266
Tanshinol	FYN	0.0312266
Tanshinol	LCK	0.0312266
Tanshinol	ESR1	0.0312266
Tanshinol	ECE1	0.0312266
Tanshinol	KDM4E	0.0312266
Tanshinol	TPMT	0.0312266
Tanshinol	LAP3	0.0312266
Tanshinol	CYP19A1	0.0312266
protocatechuic acid	CA2	1
protocatechuic acid	CA7	1
protocatechuic acid	CA1	1
protocatechuic acid	CA6	1
protocatechuic acid	CA12	1
protocatechuic acid	CA14	1
protocatechuic acid	CA9	1
protocatechuic acid	CA4	1
protocatechuic acid	CA3	0.110992
protocatechuic acid	CA5B	0.110992
protocatechuic acid	CA5A	0.110992
protocatechuic acid	CA13	0.110992
protocatechuic acid	FUT7	0.0630257
protocatechuic acid	SQLE	0.0630257
protocatechuic acid	LDHA	0.0535179
protocatechuic acid	LDHB	0.0535179
protocatechuic acid	TTR	0.0535179
protocatechuic acid	ESR2	0.0535179
protocatechuic acid	COMT	0.0439186
protocatechuic acid	BCL2L1	0.0439186
protocatechuic acid	IGF1R	0.0439186
protocatechuic acid	ALK	0.0439186
protocatechuic acid	SERPINE1	0.0439186
protocatechuic acid	AKR1C3	0.0439186
protocatechuic acid	GPR35	0.0439186
protocatechuic acid	ALB	0.0439186
Protocatechualdehyde	CA6	0.0649511
Protocatechualdehyde	CA4	0.0649511
Protocatechualdehyde	CA2	0.0544879
Protocatechualdehyde	TYR	0.0544879
Protocatechualdehyde	CA3	0.0443083
Protocatechualdehyde	FUT7	0.0443083
Protocatechualdehyde	CA5B	0.0443083
Protocatechualdehyde	CA5A	0.0443083
Protocatechualdehyde	ERN1	0.0443083
Protocatechualdehyde	CA7	0.0443083
Protocatechualdehyde	CA1	0.0443083
Protocatechualdehyde	CA12	0.0443083
Protocatechualdehyde	CA14	0.0443083
Protocatechualdehyde	CA9	0.0443083
Protocatechualdehyde	COMT	0.0339707
Protocatechualdehyde	CDC25B	0.0339707
Protocatechualdehyde	DUSP1	0.0339707
Salvianolic acid B	AKR1B1	0.651186
Salvianolic acid B	MMP9	0.611531
Salvianolic acid B	MMP1	0.611531
Salvianolic acid B	MMP12	0.611531
Salvianolic acid B	CA7	0.580108
Salvianolic acid B	CA12	0.580108
Salvianolic acid B	CA4	0.580108
Salvianolic acid B	APP	0.14398
Salvianolic acid B	MMP3	0.113308
Salvianolic acid B	PTGES	0.0345222
Salvianolic acid B	JUN	0.0345222
Salvianolic acid B	AKR1B10	0.0345222
Salvianolic acid B	CASP3	0.0345222
Salvianolic acid B	OPRD1	0.0345222
Salvianolic acid B	TYMS	0.0345222
Salvianolic acid B	ABCB1	0.0345222
Salvianolic acid B	PTPN2	0.0345222
Salvianolic acid B	PTPRA	0.0345222
Salvianolic acid B	OPRM1	0.0345222
Salvianolic acid B	ITGA2B	0.0345222
Salvianolic acid B	ITGAV	0.0345222
Salvianolic acid B	ITGAV	0.0345222
Salvianolic acid B	PDE5A	0.0345222
Salvianolic acid B	ITGB1	0.0345222
Salvianolic acid B	NPC1L1	0.0345222
Salvianolic acid A	CA2	0.959567
Salvianolic acid A	CA7	0.959567
Salvianolic acid A	CA12	0.959567
Salvianolic acid A	CA4	0.959567
Salvianolic acid A	MMP1	0.120062
Salvianolic acid A	AKR1B1	0.120062
Salvianolic acid A	MMP9	0.111623
Salvianolic acid A	MMP12	0.111623
Salvianolic acid A	FYN	0.103187
Salvianolic acid A	TTR	0.103187
Salvianolic acid A	MMP2	0.103187
Salvianolic acid A	SELL	0.103187
Salvianolic acid A	SELE	0.103187
Salvianolic acid A	SELP	0.103187
Salvianolic acid A	TYMS	0.103187
Salvianolic acid A	HCAR2	0.103187
Salvianolic acid A	MMP13	0.103187
Salvianolic acid A	PIM1	0.103187
Salvianolic acid A	LTB4R	0.103187
Salvianolic acid A	HSD17B2	0.103187
Salvianolic acid A	HSD17B1	0.103187
Salvianolic acid A	CYP1A2	0.103187
Salvianolic acid A	CYP2C9	0.103187
Salvianolic acid A	CYP3A4	0.103187
Salvianolic acid A	CYP2C19	0.103187
Salvianolic acid A	CA1	0.103187
Salvianolic acid A	MMP3	0.103187
Salvianolic acid A	ACE	0.103187
Salvianolic acid A	FNTA	0.103187
Salvianolic acid A	ADAMTS4	0.103187
Salvianolic acid A	SYK	0.103187
Salvianolic acid A	AKR1B10	0.103187
Salvianolic acid A	PTPN11	0.103187
Salvianolic acid A	ITGAV	0.103187
Salvianolic acid A	DHFR	0.103187
Salvianolic acid A	ITGA2B	0.103187
Salvianolic acid A	F3 F7	0.103187
Salvianolic acid A	ITGB1	0.103187
Salvianolic acid A	ITGB5	0.103187
Salvianolic acid A	MAPK14	0.103187
Salvianolic acid A	MAPK10	0.103187
Salvianolic acid A	CSNK2A1	0.103187
Salvianolic acid A	KDM3A	0.103187
Salvianolic acid A	TBXA2R	0.103187
Salvianolic acid A	KDM4C	0.103187
Salvianolic acid A	ITGAV	0.103187
Salvianolic acid A	F10	0.103187
Salvianolic acid A	PTGS1	0.103187
Salvianolic acid A	SLC6A2	0.103187
Salvianolic acid A	AKR1C2	0.103187
Salvianolic acid A	AURKA	0.103187
Salvianolic acid A	CA14	0.103187
Salvianolic acid A	CA9	0.103187
Cryptotanshinone	AKR1B1	1
Cryptotanshinone	ACHE	1
Cryptotanshinone	CES1	1
Cryptotanshinone	CES2	1
Cryptotanshinone	STAT3	1
Cryptotanshinone	PTPN6	0.127303
Cryptotanshinone	PTPN11	0.127303
Cryptotanshinone	IDO1	0.111502
Cryptotanshinone	TDP2	0.111502
Cryptotanshinone	MALT1	0.111502
Cryptotanshinone	KDM4E	0.111502
Cryptotanshinone	CDC25B	0.111502
Cryptotanshinone	CNR2	0.111502
Cryptotanshinone	CHRM2	0.111502
Cryptotanshinone	CHRM1	0.111502
Cryptotanshinone	CHRM3	0.111502
Cryptotanshinone	PARP1	0.111502
Cryptotanshinone	DUSP1	0.111502
Cryptotanshinone	EPHX2	0.111502
Cryptotanshinone	KDR	0.111502
Cryptotanshinone	ADORA1	0.111502
Cryptotanshinone	ADORA2A	0.111502
Cryptotanshinone	PTPRC	0.111502
Cryptotanshinone	MAPK10	0.111502
Cryptotanshinone	TOP1	0.111502
Cryptotanshinone	TGM2	0.111502
Cryptotanshinone	LIPE	0.111502
Cryptotanshinone	F13A1	0.111502
Cryptotanshinone	TNKS2	0.111502
Cryptotanshinone	NPY5R	0.111502
Cryptotanshinone	PTPN1	0.111502
Cryptotanshinone	SCN9A	0.111502
Cryptotanshinone	ICAM1	0.111502
Cryptotanshinone	SELE	0.111502
Cryptotanshinone	CYP19A1	0.111502
Cryptotanshinone	DUSP3	0.111502
Cryptotanshinone	CYP17A1	0.111502
Cryptotanshinone	PTK2	0.111502
Cryptotanshinone	KDM4C	0.111502
Cryptotanshinone	CSF1R	0.111502
Cryptotanshinone	HTR2A	0.111502
Cryptotanshinone	HTR2C	0.111502
Cryptotanshinone	NAAA	0.111502
Cryptotanshinone	ADORA2B	0.111502
Cryptotanshinone	GRM5	0.111502
Cryptotanshinone	TOP2A	0.111502
Cryptotanshinone	PTGS1	0.111502
Cryptotanshinone	PTGS2	0.111502
Cryptotanshinone	CTSK	0.111502
Cryptotanshinone	GRM1	0.111502
Cryptotanshinone	KIF11	0.111502
Cryptotanshinone	LRRK2	0.111502
Cryptotanshinone	MTNR1A	0.111502
Cryptotanshinone	MTNR1B	0.111502
Cryptotanshinone	TYK2	0.111502
Cryptotanshinone	PIK3CA	0.111502
Cryptotanshinone	HSD11B1	0.111502
Cryptotanshinone	SIRT2	0.111502
Cryptotanshinone	AKR1C3	0.111502
Tanshinone IIA	AKR1B1	1
Tanshinone IIA	CES1	1
Tanshinone IIA	TERT	1
Tanshinone IIA	PTPN6	1
Tanshinone IIA	CES2	1
Tanshinone IIA	PTPN11	1
Tanshinone IIA	EED	0.198389
Tanshinone IIA	RBBP4	0.166799
Tanshinone IIA	CDC25C	0.111502
Tanshinone IIA	MPI	0.111502
Tanshinone IIA	CDC25A	0.111502
Tanshinone IIA	PTPRC	0.111502
Tanshinone IIA	CDC25B	0.111502
Tanshinone IIA	ALOX5	0.111502
Tanshinone IIA	HTR6	0.111502
Tanshinone IIA	PDE10A	0.111502
Tanshinone IIA	AR	0.111502
Tanshinone IIA	P2RX7	0.111502
Tanshinone IIA	CYP19A1	0.111502
Tanshinone IIA	MTNR1A	0.111502
Tanshinone IIA	MTNR1B	0.111502
Tanshinone IIA	BRS3	0.111502
Tanshinone IIA	GRM5	0.111502
Tanshinone IIA	SLC6A3	0.111502
Tanshinone IIA	HCRTR2	0.111502
Tanshinone IIA	HCRTR1	0.111502
Tanshinone IIA	NR4A1	0.111502
Tanshinone IIA	CTSS	0.111502
Tanshinone IIA	MAP3K8	0.111502
Tanshinone IIA	TSPO	0.111502
Tanshinone IIA	PGR	0.111502
Tanshinone IIA	AURKB	0.111502
Tanshinone IIA	MAPKAPK2	0.111502
Tanshinone IIA	CSNK1G1	0.111502
Tanshinone IIA	BRD4	0.111502
Tanshinone IIA	BRD2	0.111502
Tanshinone IIA	BRD3	0.111502
Tanshinone IIA	PDE5A	0.111502
Tanshinone IIA	HRH3	0.111502
Tanshinone IIA	FAAH	0.111502
Tanshinone IIA	MGLL	0.111502
Tanshinone IIA	HSD11B1	0.111502
Tanshinone IIA	KCNA5	0.111502
Butylidenephthalide	TRPM8	0.215499
Butylidenephthalide	KCNK2	0.0414703
Butylidenephthalide	SLC6A3	0.0312266
Butylidenephthalide	TBXAS1	0.0312266
Butylidenephthalide	PTGS1	0.0312266
Butylidenephthalide	CA2	0.0312266
Butylidenephthalide	CA1	0.0312266
Butylidenephthalide	SLC6A4	0.0312266
Butylidenephthalide	CHRM4	0.0312266
Butylidenephthalide	EPHX1	0.0312266
Butylidenephthalide	CHRM5	0.0312266
Butylidenephthalide	CHRM2	0.0312266
Butylidenephthalide	CHRM1	0.0312266
Butylidenephthalide	CHRM3	0.0312266
Butylidenephthalide	F2	0.0312266
Butylidenephthalide	PRSS1	0.0312266
Butylidenephthalide	CYP11B1	0.0312266
Butylidenephthalide	CYP11B2	0.0312266
Butylidenephthalide	CEL	0.0312266
Butylidenephthalide	CCR1	0.0312266
Butylidenephthalide	CCR5	0.0312266
Butylidenephthalide	CCR8	0.0312266
Butylidenephthalide	CYP17A1	0.0312266
Butylidenephthalide	GABRA2	0.0312266
Butylidenephthalide	ADRA2A	0.0312266
Butylidenephthalide	ADRA2C	0.0312266
Butylidenephthalide	ADRA2B	0.0312266
Butylidenephthalide	ELANE	0.0312266
Butylidenephthalide	CTSK	0.0312266
Butylidenephthalide	TGFBR1	0.0312266
Butylidenephthalide	P2RX7	0.0312266
Butylidenephthalide	XPO1	0.0312266
Butylidenephthalide	PTGS2	0.0312266
Butylidenephthalide	CTSL	0.0312266
Butylidenephthalide	CTSB	0.0312266
Butylidenephthalide	PIK3CD	0.0312266
Butylidenephthalide	CTSH	0.0312266
Butylidenephthalide	PDE10A	0.0312266
Butylidenephthalide	GSK3B	0.0312266
Butylidenephthalide	ALDH2	0.0312266
Butylidenephthalide	CTRB1	0.0312266
Butylidenephthalide	TRPA1	0.0312266
Butylidenephthalide	ADRA1A	0.0312266
Butylidenephthalide	MET	0.0312266
Butylidenephthalide	HSD17B3	0.0312266
Butylidenephthalide	AR	0.0312266
Butylidenephthalide	ALOX15	0.0312266
Butylidenephthalide	GABRB3	0.0312266
Butylidenephthalide	MAOA	0.0312266
Butylidenephthalide	PDGFRA	0.0312266
Butylidenephthalide	KCNH2	0.0312266
Butylidenephthalide	CYP2A6	0.0312266
Caffeic acid	CA2	1
Caffeic acid	ALOX5	1
Caffeic acid	CA7	1
Caffeic acid	CA1	1
Caffeic acid	CA6	1
Caffeic acid	MMP9	1
Caffeic acid	CA12	1
Caffeic acid	MMP1	1
Caffeic acid	MMP2	1
Caffeic acid	PTPN1	1
Caffeic acid	CA14	1
Caffeic acid	CA9	1
Caffeic acid	CA5B	1
Caffeic acid	CA5A	1
Caffeic acid	CA3	0.212409
Caffeic acid	AKR1B1	0.159648
Caffeic acid	ESR2	0.159648
Caffeic acid	CA4	0.159648
Caffeic acid	AKR1B10	0.08057
Caffeic acid	HCAR2	0.08057
Caffeic acid	MIF	0.08057
Caffeic acid	CA13	0.08057
Caffeic acid	NQO2	0.0717872
Caffeic acid	TLR4	0.0717872
Caffeic acid	ESR1	0.0717872
Caffeic acid	SLC6A2	0.0717872
Caffeic acid	MAPK1	0.0717872
Caffeic acid	AKR1C4	0.0717872
Caffeic acid	TPMT	0.0717872
Caffeic acid	NGFR	0.0717872
Caffeic acid	SYK	0.0717872
Caffeic acid	FYN	0.0717872
Caffeic acid	LCK	0.0717872
Caffeic acid	APP	0.0717872
Caffeic acid	KDM4E	0.0717872
Caffeic acid	KDM4A	0.0717872
Caffeic acid	EGFR	0.0717872
Caffeic acid	CTBP2	0.0717872
Caffeic acid	MAOB	0.0717872
Caffeic acid	PTGS1	0.0717872
Caffeic acid	PIK3CB	0.0717872
Caffeic acid	CYP1A2	0.0717872
Caffeic acid	CYP2C9	0.0717872
Caffeic acid	CYP3A4	0.0717872
Caffeic acid	CYP2C19	0.0717872
Caffeic acid	PIK3CA	0.0717872
Caffeic acid	KDM3A	0.0717872
Caffeic acid	KDM6B	0.0717872
Caffeic acid	FTO	0.0717872
Caffeic acid	KDM4C	0.0717872
Caffeic acid	ELANE	0.0717872
Caffeic acid	MMP8	0.0717872
Caffeic acid	F3	0.0717872
Caffeic acid	HSD11B1	0.0717872
Caffeic acid	NFE2L2	0.0717872
Caffeic acid	STAT3	0.0717872
Gallic acid	CA2	1
Gallic acid	CA7	1
Gallic acid	CA1	1
Gallic acid	CA3	1
Gallic acid	CA6	1
Gallic acid	CA12	1
Gallic acid	CA14	1
Gallic acid	CA9	1
Gallic acid	FUT7	1
Gallic acid	CA4	1
Gallic acid	CA5B	1
Gallic acid	CA5A	1
Gallic acid	CA13	1
Gallic acid	SQLE	0.150098
Gallic acid	LDHA	0.125076
Gallic acid	LDHB	0.125076
Gallic acid	TTR	0.125076
Gallic acid	IGF1R	0.125076
Gallic acid	ALK	0.125076
Gallic acid	SERPINE1	0.125076
Gallic acid	ESR2	0.125076
Gallic acid	BCL2L1	0.116739
Gallic acid	GPR35	0.116739
Gallic acid	COMT	0.116739
Gallic acid	TPMT	0.116739
Oxypaeoniflorin	HSP90AA1	0.232824
Oxypaeoniflorin	LGALS3	0.128067
Oxypaeoniflorin	LGALS9	0.128067
Oxypaeoniflorin	F10	0.110612
Oxypaeoniflorin	AMY1A	0.110612
Oxypaeoniflorin	SERPINE1	0.110612
Oxypaeoniflorin	SQLE	0.110612
Oxypaeoniflorin	PTPN1	0.110612
Oxypaeoniflorin	AKR1B1	0.110612
Oxypaeoniflorin	MMP13	0.110612
Oxypaeoniflorin	MMP1	0.110612
Oxypaeoniflorin	MMP7	0.110612
Oxypaeoniflorin	MMP8	0.110612
Oxypaeoniflorin	TDP1	0.110612
Oxypaeoniflorin	SSTR5	0.110612
Oxypaeoniflorin	SSTR2	0.110612
Oxypaeoniflorin	SSTR4	0.110612
Oxypaeoniflorin	SSTR1	0.110612
Oxypaeoniflorin	SSTR3	0.110612
Oxypaeoniflorin	BACE1	0.110612
Oxypaeoniflorin	FUCA1	0.110612
Oxypaeoniflorin	ABCB1	0.110612
Oxypaeoniflorin	HRAS	0.110612
Oxypaeoniflorin	PTPN2	0.110612
Oxypaeoniflorin	ADORA2A	0.110612
Oxypaeoniflorin	VEGFA	0.110612
Oxypaeoniflorin	FGF1	0.110612
Oxypaeoniflorin	FGF2	0.110612
Oxypaeoniflorin	HPSE	0.110612
Oxypaeoniflorin	ADORA3	0.110612
Oxypaeoniflorin	ADORA2B	0.110612
Oxypaeoniflorin	CA12	0.110612
Oxypaeoniflorin	CA14	0.110612
Oxypaeoniflorin	CA9	0.110612
Oxypaeoniflorin	CA7	0.110612
Oxypaeoniflorin	CA4	0.110612
Oxypaeoniflorin	CA13	0.110612
Oxypaeoniflorin	CA5A	0.110612
Oxypaeoniflorin	ADK	0.110612
Oxypaeoniflorin	TOP1	0.110612
Oxypaeoniflorin	SLC28A3	0.110612
Oxypaeoniflorin	EIF4H	0.110612
Oxypaeoniflorin	PABPC1	0.110612
Oxypaeoniflorin	FOLH1	0.110612
Albiflorin	LGALS3	0.136845
Albiflorin	LGALS9	0.128532
Albiflorin	HSP90AA1	0.120226
Albiflorin	ABCB1	0.120226
Albiflorin	ADORA3	0.120226
Albiflorin	ADORA2A	0.120226
Albiflorin	PTAFR	0.120226
Albiflorin	SELP	0.120226
Albiflorin	SLC29A1	0.120226
Albiflorin	PPM1A	0.120226
Albiflorin	ADORA2B	0.120226
Albiflorin	PRKCA	0.120226
Albiflorin	HSPA8	0.120226
Albiflorin	HSPA5	0.120226
Albiflorin	MMP13	0.120226
Albiflorin	MMP1	0.120226
Albiflorin	MMP7	0.120226
Albiflorin	MMP8	0.120226
Albiflorin	LGALS7	0.120226
Albiflorin	TOP1	0.120226
Albiflorin	EGFR	0.120226
Albiflorin	VEGFA	0.120226
Albiflorin	FGF1	0.120226
Albiflorin	FGF2	0.120226
Albiflorin	FDFT1	0.120226
Albiflorin	GBA	0.120226
Albiflorin	AMY1A	0.120226
Albiflorin	SERPINE1	0.120226
Albiflorin	SQLE	0.120226
Albiflorin	MGMT	0.120226
Albiflorin	AGTR1	0.120226
Albiflorin	ADK	0.120226
Albiflorin	HRAS	0.120226
Albiflorin	SLC28A2	0.120226
Albiflorin	PRKCG	0.120226
Albiflorin	PRKCD	0.120226
Albiflorin	PRKCB	0.120226
Albiflorin	PRKCE	0.120226
Albiflorin	PRKCH	0.120226
Albiflorin	MMP3	0.120226
Albiflorin	MMP9	0.120226
Albiflorin	ADAM17	0.120226
Albiflorin	SLC6A2	0.120226
Albiflorin	HK2	0.120226
Albiflorin	HK1	0.120226
Albiflorin	OGA	0.120226
Albiflorin	SLC28A3	0.120226
Albiflorin	IMPDH1	0.120226
Albiflorin	MAP2K1	0.120226
Albiflorin	MAP3K7	0.120226
Albiflorin	ABL1	0.120226
Albiflorin	EPHA2	0.120226
Albiflorin	LCK	0.120226
Albiflorin	SRC	0.120226
Albiflorin	MAP3K9	0.120226
Albiflorin	FGFR1	0.120226
Albiflorin	AURKA	0.120226
Albiflorin	BTK	0.120226
Albiflorin	PTPN1	0.120226
Albiflorin	SSTR2	0.120226
Albiflorin	SSTR4	0.120226
Albiflorin	SSTR1	0.120226
Albiflorin	SSTR3	0.120226
Albiflorin	MME	0.120226
Albiflorin	EIF4H	0.120226
Albiflorin	PABPC1	0.120226
Benzoylpaeoniflorin	LGALS3	0.127245
Benzoylpaeoniflorin	LGALS9	0.109233
Benzoylpaeoniflorin	HSP90AA1	0.0822215
Benzoylpaeoniflorin	SLC6A2	0.0822215
Benzoylpaeoniflorin	SSTR2	0.0822215
Benzoylpaeoniflorin	SSTR4	0.0822215
Benzoylpaeoniflorin	SSTR1	0.0822215
Benzoylpaeoniflorin	SSTR3	0.0822215
Benzoylpaeoniflorin	VEGFA	0.0822215
Benzoylpaeoniflorin	FGF1	0.0822215
Benzoylpaeoniflorin	FGF2	0.0822215
Benzoylpaeoniflorin	HPSE	0.0822215
Benzoylpaeoniflorin	ADORA2A	0.0822215
Benzoylpaeoniflorin	ADORA2B	0.0822215
Benzoylpaeoniflorin	ADORA3	0.0822215
Benzoylpaeoniflorin	ABCB1	0.0822215
Benzoylpaeoniflorin	AMY1A	0.0822215
Benzoylpaeoniflorin	SERPINE1	0.0822215
Benzoylpaeoniflorin	PTPN2	0.0822215
Benzoylpaeoniflorin	SQLE	0.0822215
Benzoylpaeoniflorin	SSTR5	0.0822215
Benzoylpaeoniflorin	TOP1	0.0822215
Benzoylpaeoniflorin	SLC29A1	0.0822215
Benzoylpaeoniflorin	PTAFR	0.0822215
Benzoylpaeoniflorin	CA14	0.0822215
Benzoylpaeoniflorin	IMPDH1	0.0822215
Benzoylpaeoniflorin	IMPDH2	0.0822215
Benzoylpaeoniflorin	MMP13	0.0822215
Benzoylpaeoniflorin	MMP1	0.0822215
Benzoylpaeoniflorin	MMP7	0.0822215
Benzoylpaeoniflorin	MMP8	0.0822215
Benzoylpaeoniflorin	PARP1	0.0822215
Benzoylpaeoniflorin	MAP3K7	0.0822215
Benzoylpaeoniflorin	TNKS2	0.0822215
Benzoylpaeoniflorin	TNKS	0.0822215
Benzoylpaeoniflorin	HRAS	0.0822215
Benzoylpaeoniflorin	SLC28A2	0.0822215
Benzoylpaeoniflorin	MAP2K1	0.0822215
Benzoylpaeoniflorin	MMP3	0.0822215
Benzoylpaeoniflorin	MMP9	0.0822215
Benzoylpaeoniflorin	ADAM17	0.0822215
Benzoylpaeoniflorin	CASP3	0.0822215
Benzoylpaeoniflorin	CASP6	0.0822215
Benzoylpaeoniflorin	CASP8	0.0822215
Benzoylpaeoniflorin	CASP1	0.0822215
Benzoylpaeoniflorin	OGA	0.0822215
Paeonol	ERN1	0.21655
Paeonol	HMGCR	0.133391
Paeonol	EP300	0.125076
Paeonol	CA9	0.125076
Paeonol	CA2	0.125076
Paeonol	CA1	0.125076
Paeonol	ALPG	0.125076
Paeonol	PLAA	0.125076
Paeonol	MAOB	0.125076
Paeonol	CA7	0.125076
Paeonol	CA12	0.125076
Paeonol	CA14	0.125076
Paeonol	FASN	0.125076
Paeonol	KCNMA1	0.125076
Paeonol	CISD1	0.116739
Paeonol	PIM3	0.116739
Paeonol	CDC25B	0.116739
Paeonol	MB	0.116739
Paeonol	ACHE	0.116739
Paeonol	NAT1	0.116739
Paeonol	GSK3B	0.116739
Paeonol	MAOA	0.116739
Paeonol	ASF1A	0.116739
Paeonol	PLEC	0.116739
Paeonol	CSNK1A1	0.116739
Paeonol	CSNK1D	0.116739
Paeonol	PTPN22	0.116739
Galuteolin	TNF	0.3472
Galuteolin	IL2	0.3472
Galuteolin	AKR1B1	0.22272
Galuteolin	ADORA1	0.139714
Galuteolin	CA7	0.106543
Galuteolin	CA12	0.106543
Galuteolin	XDH	0.106543
Galuteolin	CA2	0.106543
Galuteolin	CA4	0.106543
Galuteolin	NOX4	0.106543
Galuteolin	ADRA2C	0.106543
Galuteolin	ALDH2	0.106543
Galuteolin	CD38	0.106543
Galuteolin	EGFR	0.106543
Galuteolin	SLC29A1	0.106543
Galuteolin	ACHE	0.106543
Galuteolin	NQO2	0.106543
Galuteolin	ALOX5	0.106543
Galuteolin	NMUR2	0.106543
Galuteolin	ADRA2A	0.106543
Galuteolin	CA1	0.106543
Galuteolin	PTGS2	0.106543
Galuteolin	PDE5A	0.106543
Rosmarinic acid	FYN	0.967872
Rosmarinic acid	AKR1B1	0.967872
Rosmarinic acid	TTR	0.967872
Rosmarinic acid	MMP1	0.967872
Rosmarinic acid	MMP9	0.247308
Rosmarinic acid	MMP2	0.247308
Rosmarinic acid	MMP12	0.19862
Rosmarinic acid	CA2	0.166154
Rosmarinic acid	CA12	0.125572
Rosmarinic acid	CA4	0.117455
Rosmarinic acid	CA7	0.10934
Rosmarinic acid	CA1	0.10934
Rosmarinic acid	MMP13	0.10934
Rosmarinic acid	AKR1B10	0.10934
Rosmarinic acid	SLC6A2	0.10934
Rosmarinic acid	AKR1C2	0.10934
Rosmarinic acid	MMP3	0.10934
Rosmarinic acid	CA6	0.10934
Rosmarinic acid	CA5B	0.10934
Rosmarinic acid	SELE	0.10934
Rosmarinic acid	SELP	0.10934
Rosmarinic acid	CA9	0.10934
Rosmarinic acid	PIM1	0.10934
Rosmarinic acid	MET	0.10934
Rosmarinic acid	ERBB2	0.10934
Rosmarinic acid	EGFR	0.10934
Rosmarinic acid	SELL	0.10934
Rosmarinic acid	CA14	0.10934
Rosmarinic acid	LCK	0.10934
Rosmarinic acid	HCAR2	0.10934
Rosmarinic acid	ESR1	0.10934
Rosmarinic acid	AKR1C3	0.10934
Rosmarinic acid	AKR1C4	0.10934
Rosmarinic acid	PTGDR2	0.10934
Rosmarinic acid	TYR	0.10934
Rosmarinic acid	APP	0.10934
Rosmarinic acid	KDM3A	0.10934
Rosmarinic acid	MAPK8	0.10934
Rosmarinic acid	KDM4C	0.10934
Rosmarinic acid	F7	0.10934
Rosmarinic acid	CA13	0.10934
Rosmarinic acid	PADI1	0.10934
Rosmarinic acid	PADI4	0.10934
Rosmarinic acid	CASP3	0.10934
Rosmarinic acid	PADI2	0.10934
Rosmarinic acid	PADI3	0.10934
Rosmarinic acid	TNF	0.10934
Rosmarinic acid	IL2	0.10934
Rosmarinic acid	DHODH	0.10934
Rosmarinic acid	VCP	0.10934
Rosmarinic acid	SCN10A	0.10934
Rosmarinic acid	PPARG	0.10934
Rosmarinic acid	ALDH2	0.10934
Naringenin	CYP19A1	1
Naringenin	CA7	1
Naringenin	ABCC1	1
Naringenin	HSD17B1	1
Naringenin	CA12	1
Naringenin	SHBG	1
Naringenin	CA4	1
Naringenin	CYP1B1	1
Naringenin	CBR1	1
Naringenin	ESR1	0.567515
Naringenin	ESR2	0.567515
Naringenin	PTGS1	0.444639
Naringenin	MAOB	0.33811
Naringenin	ADORA1	0.166097
Naringenin	ADORA3	0.149733
Naringenin	ABCG2	0.141522
Naringenin	TAS2R31	0.133338
Naringenin	AKR1C3	0.125143
Naringenin	PLA2G1B	0.116965
Naringenin	GRM5	0.116965
Naringenin	CES1	0.108771
Naringenin	PPARG	0.108771
Naringenin	CES2	0.108771
Naringenin	MMP12	0.100579
Naringenin	SLC5A2	0.100579
Naringenin	POLB	0.100579
Naringenin	MMP13	0.100579
Naringenin	PLA2G2A	0.100579
Naringenin	PLA2G5	0.100579
Naringenin	PLA2G10	0.100579
Naringenin	BACE1	0.100579
Naringenin	SERPINE1	0.100579
Naringenin	KLK1	0.100579
Naringenin	KLK2	0.100579
Naringenin	RXRA	0.100579
Naringenin	CHRNA7	0.100579
Naringenin	SRC	0.100579
Naringenin	CA2	0.100579
Naringenin	CA1	0.100579
Naringenin	CA3	0.100579
Naringenin	CA6	0.100579
Naringenin	CA13	0.100579
Naringenin	CA5B	0.100579
Naringenin	CA5A	0.100579
Naringenin	KIT	0.100579
Naringenin	KDR	0.100579
Naringenin	FGFR1	0.100579
Naringenin	MET	0.100579
Naringenin	NQO2	0.100579
Naringenin	HSD17B14	0.100579
Naringenin	AKR1B1	0.100579
Naringenin	BCHE	0.100579
Naringenin	NOX4	0.100579
Naringenin	CA9	0.100579
Naringenin	IGF1R	0.100579
Naringenin	INSR	0.100579
Naringenin	CLK1	0.100579
Naringenin	DYRK1B	0.100579
Naringenin	CDK5R1	0.100579
Naringenin	ESRRA	0.100579
Naringenin	ESRRB	0.100579
Naringenin	HSD17B2	0.100579
Naringenin	EDNRA	0.100579
Naringenin	DYRK1A	0.100579
Naringenin	SIRT2	0.100579
Naringenin	IGFBP3	0.100579
Naringenin	PTGER1	0.100579
Naringenin	PTGER4	0.100579
Naringenin	PTGER2	0.100579
Naringenin	PTGER3	0.100579
Naringenin	PIK3CB	0.100579
Naringenin	CYP2C9	0.100579
Naringenin	CYP3A4	0.100579
Naringenin	PIK3CA	0.100579
Naringenin	BCL2L1	0.100579
Naringenin	F3	0.100579
Naringenin	ADCY5	0.100579
Naringenin	PGF	0.100579
Naringenin	VEGFA	0.100579
Naringenin	MMP2	0.100579
Naringenin	YWHAG	0.100579
Naringenin	CTSL	0.100579
Naringenin	ALOX12	0.100579
Naringenin	MMP3	0.100579
Naringenin	APP	0.100579
Naringenin	BCL2	0.100579
Naringenin	VCP	0.100579
Naringenin	LCK	0.100579
Naringenin	SYK	0.100579
Naringenin	WEE1	0.100579
Naringenin	HNF4A	0.100579
Hyperoside	NOX4	1
Hyperoside	ADRA2C	1
Hyperoside	AKR1B1	1
Hyperoside	CA2	1
Hyperoside	CA7	1
Hyperoside	CA12	1
Hyperoside	CA4	1
Hyperoside	ACHE	0.916465
Hyperoside	NQO2	0.628541
Hyperoside	RPS6KA3	0.477729
Hyperoside	NMUR2	0.318477
Hyperoside	ADRA2A	0.318477
Hyperoside	PTGS2	0.142507
Hyperoside	CD38	0.134155
Hyperoside	PDE5A	0.109013
Hyperoside	TNF	0.100634
Hyperoside	IL2	0.100634
Hyperoside	ADORA1	0.100634
Hyperoside	XDH	0.100634
Hyperoside	ALOX5	0.100634
Hyperoside	SLC29A1	0.100634
Hyperoside	TERT	0.100634
Ethyl ferulate	MAOB	1
Ethyl ferulate	CA9	0.251223
Ethyl ferulate	CA2	0.19054
Ethyl ferulate	CA7	0.19054
Ethyl ferulate	CA1	0.19054
Ethyl ferulate	CA12	0.19054
Ethyl ferulate	CA14	0.19054
Ethyl ferulate	CA5A	0.112451
Ethyl ferulate	CA6	0.103762
Ethyl ferulate	CA13	0.103762
Ethyl ferulate	MET	0.0864427
Ethyl ferulate	MMP2	0.0864427
Ethyl ferulate	CA5B	0.0864427
Ethyl ferulate	PTPN1	0.0864427
Ethyl ferulate	ALOX5	0.0777583
Ethyl ferulate	AKR1B1	0.0690974
Ethyl ferulate	TLR4	0.0690974
Ethyl ferulate	TTR	0.0690974
Ethyl ferulate	EGFR	0.0690974
Ethyl ferulate	ADORA1	0.0604246
Ethyl ferulate	MMP9	0.0604246
Ethyl ferulate	ADORA2B	0.0604246
Ethyl ferulate	MMP1	0.0604246
Ethyl ferulate	LCK	0.0604246
Ethyl ferulate	ADORA2A	0.0604246
Ethyl ferulate	ESR1	0.0604246
Ethyl ferulate	AKR1C3	0.0604246
Ethyl ferulate	AKR1C4	0.0604246
Ethyl ferulate	AKR1C2	0.0604246
Ethyl ferulate	APP	0.0604246
Ethyl ferulate	MAPK1	0.0604246
Ethyl ferulate	GUSB	0.0604246
Ethyl ferulate	DYRK1A	0.0604246
Ethyl ferulate	CYP19A1	0.0604246
Ethyl ferulate	KDM1A	0.0604246
Ethyl ferulate	AKR1B10	0.0604246
Ethyl ferulate	HSD17B2	0.0604246
Ethyl ferulate	HSD17B1	0.0604246
Ethyl ferulate	NFE2L2	0.0604246
Ethyl ferulate	CYP1A2	0.0604246
Ethyl ferulate	PLAA	0.0604246
Ethyl ferulate	CYP11B2	0.0604246
Ethyl ferulate	ALOX15	0.0604246
Ethyl ferulate	PDE4B	0.0604246
Ethyl ferulate	F2	0.0604246
Ethyl ferulate	ESR2	0.0604246
Ethyl ferulate	ERN1	0.0604246
Ethyl ferulate	ERBB2	0.0604246
Ethyl ferulate	DAO	0.0604246
Ethyl ferulate	ELANE	0.0604246
Ethyl ferulate	DYRK2	0.0604246
Ethyl ferulate	F12	0.0604246
Ethyl ferulate	ASF1A	0.0604246
Ethyl ferulate	ALPG	0.0604246
Ethyl ferulate	HSD11B1	0.0604246
Ethyl ferulate	DYRK1B	0.0604246
Ethyl ferulate	PARP1	0.0604246
Ethyl ferulate	TNKS2	0.0604246
Ethyl ferulate	TNKS	0.0604246
Ethyl ferulate	IDO1	0.0604246
Ethyl ferulate	SIRT1	0.0604246
Ethyl ferulate	KMT5A	0.0604246
Ethyl ferulate	MPEG1	0.0604246
Ethyl ferulate	XIAP	0.0604246
Ethyl ferulate	HTR2B	0.0604246
Ethyl ferulate	GAPDH	0.0604246
Ethyl ferulate	RPS6KA2	0.0604246
Ethyl ferulate	RET	0.0604246
Ethyl ferulate	KDR	0.0604246
Ethyl ferulate	STAT3	0.0604246
Ethyl ferulate	SLC16A1	0.0604246
Ethyl ferulate	ALPL	0.0604246
Ethyl ferulate	CDK2	0.0604246
Ethyl ferulate	CDK2	0.0604246
Ethyl ferulate	SRD5A1	0.0604246
Ethyl ferulate	OPRM1	0.0604246
Ethyl ferulate	GRM5	0.0604246
Ethyl ferulate	MKNK1	0.0604246
Ethyl ferulate	TRPM8	0.0604246
Ethyl ferulate	TUBB1	0.0604246
Ethyl ferulate	CYP1A1	0.0604246
Ethyl ferulate	NQO2	0.0604246
Ethyl ferulate	CYP1B1	0.0604246
Ethyl ferulate	LNPEP	0.0604246
Ethyl ferulate	FGFR1	0.0604246
Ethyl ferulate	KCNMA1	0.0604246
Ethyl ferulate	BTK	0.0604246
Ethyl ferulate	DHFR	0.0604246
Ethyl ferulate	FNTA	0.0604246
Ethyl ferulate	MCL1	0.0604246
Ethyl ferulate	EGLN1	0.0604246
Ethyl ferulate	RPS6KA3	0.0604246
Ethyl ferulate	SRC	0.0604246
Ethyl ferulate	ILK	0.0604246
Ethyl ferulate	CDK1	0.0604246
Ethyl ferulate	CETP	0.0604246
Ethyl ferulate	PTGS1	0.0604246
Ethyl ferulate	CA4	0.0604246
Ethyl ferulate	CASP3	0.0604246
Ethyl ferulate	PDPK1	0.0604246
Rutin	NMUR2	1
Rutin	ADRA2A	1
Rutin	ADRA2C	1
Rutin	ACHE	1
Rutin	AKR1B1	0.612554
Rutin	CA7	0.487244
Rutin	CA12	0.487244
Rutin	CA4	0.487244
Rutin	NOX4	0.392056
Rutin	CA2	0.343848
Rutin	RPS6KA3	0.200261
Rutin	NQO2	0.200261
Rutin	XDH	0.114005
Rutin	CD38	0.0948793
Rutin	PTGS2	0.0948793
Rutin	PDE5A	0.0661304
Rutin	TNF	0.0661304
Rutin	IL2	0.0661304
Rutin	ADORA1	0.0661304
Rutin	ALOX5	0.0661304
Rutin	TERT	0.0661304
Quercetin	NOX4	1
Quercetin	AVPR2	1
Quercetin	AKR1B1	1
Quercetin	XDH	1
Quercetin	MAOA	1
Quercetin	IGF1R	1
Quercetin	FLT3	1
Quercetin	CYP19A1	1
Quercetin	EGFR	1
Quercetin	F2	1
Quercetin	CA2	1
Quercetin	PIM1	1
Quercetin	ALOX5	1
Quercetin	AURKB	1
Quercetin	DRD4	1
Quercetin	ADORA1	1
Quercetin	CA7	1
Quercetin	GLO1	1
Quercetin	MPO	1
Quercetin	PIK3R1	1
Quercetin	ADORA2A	1
Quercetin	DAPK1	1
Quercetin	PYGL	1
Quercetin	CA1	1
Quercetin	GSK3B	1
Quercetin	SRC	1
Quercetin	PTK2	1
Quercetin	HSD17B2	1
Quercetin	KDR	1
Quercetin	MMP13	1
Quercetin	MMP3	1
Quercetin	CA3	1
Quercetin	ALOX15	1
Quercetin	ABCC1	1
Quercetin	PLK1	1
Quercetin	CA6	1
Quercetin	CDK1	1
Quercetin	MMP9	1
Quercetin	CA12	1
Quercetin	MMP2	1
Quercetin	PKN1	1
Quercetin	CA14	1
Quercetin	CA9	1
Quercetin	CSNK2A1	1
Quercetin	ALOX12	1
Quercetin	MET	1
Quercetin	CA4	1
Quercetin	NEK2	1
Quercetin	CXCR1	1
Quercetin	CAMK2B	1
Quercetin	ALK	1
Quercetin	AKT1	1
Quercetin	ABCB1	1
Quercetin	NEK6	1
Quercetin	PLA2G1B	1
Quercetin	CA5A	1
Quercetin	BACE1	1
Quercetin	CYP1B1	1
Quercetin	AXL	1
Quercetin	ABCG2	1
Quercetin	NUAK1	1
Quercetin	AKR1C2	1
Quercetin	AKR1C1	1
Quercetin	AKR1C3	1
Quercetin	AKR1C4	1
Quercetin	CA13	1
Quercetin	AKR1A1	1
Quercetin	GPR35	0.995504
Quercetin	SYK	0.703912
Quercetin	MAPT	0.680284
Quercetin	KDM4E	0.680284
Quercetin	TOP2A	0.680284
Quercetin	INSR	0.680284
Quercetin	ACHE	0.680284
Quercetin	MYLK	0.680284
Quercetin	PIK3CG	0.680284
Quercetin	APEX1	0.680284
Quercetin	CDK5R1	0.569546
Quercetin	CCNB3	0.569546
Quercetin	ARG1	0.569546
Quercetin	PTPRS	0.538062
Quercetin	ESR2	0.538062
Quercetin	MPG	0.538062
Quercetin	SLC22A12	0.538062
Quercetin	CDK6	0.522278
Quercetin	CDK2	0.522278
Quercetin	TYR	0.395895
Quercetin	HSD17B1	0.395895
Quercetin	AHR	0.395895
Quercetin	ESRRA	0.395895
Quercetin	APP	0.285288
Quercetin	PARP1	0.285288
Quercetin	TTR	0.285288
Quercetin	MMP12	0.285288
Quercetin	CD38	0.285288
Quercetin	AKR1B10	0.285288
Quercetin	TNKS2	0.285288
Quercetin	TNKS	0.285288
Quercetin	TOP1	0.285288
Quercetin	TERT	0.206265
Ferulic acid	CA2	1
Ferulic acid	CA7	1
Ferulic acid	CA1	1
Ferulic acid	CA6	1
Ferulic acid	CA12	1
Ferulic acid	CA14	1
Ferulic acid	CA9	1
Ferulic acid	CA5A	1
Ferulic acid	CA5B	0.133587
Ferulic acid	MAOB	0.0823338
Ferulic acid	AKR1B1	0.0721804
Ferulic acid	ALOX5	0.0721804
Ferulic acid	MMP9	0.0721804
Ferulic acid	MMP1	0.0721804
Ferulic acid	MMP2	0.0721804
Ferulic acid	PTPN1	0.0721804
Ferulic acid	CA13	0.0721804
Ferulic acid	CA3	0.0619149
Ferulic acid	APP	0.0517133
Ferulic acid	NFE2L2	0.0414703
Ferulic acid	STAT3	0.0414703
Ferulic acid	HSD11B1	0.0414703
Ferulic acid	ESR2	0.0414703
Ferulic acid	CA4	0.0414703
Ferulic acid	TLR4	0.0414703
Ferulic acid	MET	0.0312266
Ferulic acid	CYP1A1	0.0312266
Ferulic acid	CYP1A2	0.0312266
Ferulic acid	NQO2	0.0312266
Ferulic acid	CYP1B1	0.0312266
Ferulic acid	PTGS1	0.0312266
Ferulic acid	CPA1	0.0312266
Ferulic acid	EGFR	0.0312266
Ferulic acid	TTR	0.0312266
Ferulic acid	KDM4E	0.0312266
Ferulic acid	KDM3A	0.0312266
Ferulic acid	KDM6B	0.0312266
Ferulic acid	FTO	0.0312266
Ferulic acid	KDM4A	0.0312266
Ferulic acid	KDM4C	0.0312266
Ferulic acid	PTGS2	0.0312266
Ferulic acid	TUBB1	0.0312266
Ferulic acid	RELA	0.0312266
Ferulic acid	SLC16A1	0.0312266
Ferulic acid	TLR9	0.0312266
Ferulic acid	FYN	0.0312266
Ferulic acid	LCK	0.0312266
Ferulic acid	AKR1B10	0.0312266
Ferulic acid	ALOX15	0.0312266
Ferulic acid	PRKCE	0.0312266
Ferulic acid	F3	0.0312266
Ferulic acid	NOS2	0.0312266
Ferulic acid	NGFR	0.0312266
Ferulic acid	CCND1	0.0312266
Ferulic acid	TUBB3	0.0312266
Ferulic acid	ABCB1	0.0312266
Ferulic acid	FBP1	0.0312266
Ferulic acid	ACE	0.0312266
Ferulic acid	REN	0.0312266
Ferulic acid	TOP2A	0.0312266
Ferulic acid	GLO1	0.0312266
Ferulic acid	KDM2A	0.0312266
Ferulic acid	TPMT	0.0312266
Ferulic acid	MAOA	0.0312266
Ferulic acid	BACE1	0.0312266
Ferulic acid	AHR	0.0312266
Ferulic acid	F2	0.0312266
Ferulic acid	CTNNB1	0.0312266
Ferulic acid	PARP1	0.0312266
Ferulic acid	SLC13A5	0.0312266
Chlorogenic acid	AKR1B1	0.808651
Chlorogenic acid	AKR1B10	0.775101
Chlorogenic acid	MMP12	0.339783
Chlorogenic acid	APP	0.272973
Chlorogenic acid	MMP13	0.256162
Chlorogenic acid	MMP2	0.256162
Chlorogenic acid	SLC37A4	0.09724
Chlorogenic acid	PYGL	0.09724
Chlorogenic acid	PRKCD	0.09724
Chlorogenic acid	PRKCA	0.09724
Chlorogenic acid	CA2	0.09724
Chlorogenic acid	CA1	0.09724
Chlorogenic acid	CA12	0.09724
Chlorogenic acid	CA9	0.09724
Chlorogenic acid	NEU4	0.09724
Chlorogenic acid	BACE1	0.09724
Chlorogenic acid	PDE4D	0.09724
Chlorogenic acid	PDE9A	0.09724
Chlorogenic acid	PDE1B	0.09724
Chlorogenic acid	CASP3	0.09724
Chlorogenic acid	CA5B	0.09724
Chlorogenic acid	ABCB1	0.09724
Chlorogenic acid	NEU3	0.09724
Chlorogenic acid	NEU2	0.09724
Chlorogenic acid	ENGASE	0.09724
Chlorogenic acid	ECE1	0.09724
Chlorogenic acid	OGA	0.09724
Chlorogenic acid	ELANE	0.09724
Chlorogenic acid	KDR	0.09724
Chlorogenic acid	CASP6	0.09724
Chlorogenic acid	CASP7	0.09724
Chlorogenic acid	CASP8	0.09724
Chlorogenic acid	CASP1	0.09724
Chlorogenic acid	CASP2	0.09724
Chlorogenic acid	EGLN1	0.09724
Chlorogenic acid	ADAMTS5	0.09724
Chlorogenic acid	FTO	0.09724
Chlorogenic acid	DNMT3B	0.09724
Chlorogenic acid	TREH	0.09724
Luteolin	NOX4	1
Luteolin	AKR1B1	1
Luteolin	CDK5R1	1
Luteolin	XDH	1
Luteolin	MAOA	1
Luteolin	FLT3	1
Luteolin	CA2	1
Luteolin	CCNB3	1
Luteolin	ALOX5	1
Luteolin	ADORA1	1
Luteolin	CA7	1
Luteolin	GLO1	1
Luteolin	APP	1
Luteolin	SYK	1
Luteolin	GSK3B	1
Luteolin	PARP1	1
Luteolin	TTR	1
Luteolin	MMP9	1
Luteolin	CA12	1
Luteolin	MMP2	1
Luteolin	CA4	1
Luteolin	MMP12	1
Luteolin	CD38	1
Luteolin	CYP1B1	1
Luteolin	ABCG2	1
Luteolin	AKR1B10	1
Luteolin	TNKS2	1
Luteolin	TNKS	1
Luteolin	TOP1	1
Luteolin	ARG1	1
Luteolin	PTPRS	0.897728
Luteolin	ABCC1	0.65802
Luteolin	HSD17B1	0.65802
Luteolin	ACHE	0.624921
Luteolin	CDK6	0.624921
Luteolin	ABCB1	0.534505
Luteolin	HSD17B2	0.468553
Luteolin	ALOX15	0.468553
Luteolin	ALOX12	0.468553
Luteolin	ESR2	0.452076
Luteolin	CYP19A1	0.443883
Luteolin	ADORA2A	0.443883
Luteolin	CSNK2A1	0.443883
Luteolin	ESR1	0.394383
Luteolin	PTGS2	0.369731
Luteolin	CFTR	0.369731
Luteolin	AMY1A	0.353074
Luteolin	GRK6	0.353074
Luteolin	CDK2	0.353074
Luteolin	TERT	0.328396
Luteolin	CA1	0.328396
Luteolin	CA9	0.328396
Luteolin	CDK1	0.303816
Luteolin	TYR	0.287307
Luteolin	AHR	0.287307
Luteolin	ESRRA	0.287307
Luteolin	GPR35	0.279037
Luteolin	DAPK1	0.279037
Luteolin	AVPR2	0.270837
Luteolin	IGF1R	0.270837
Luteolin	EGFR	0.270837
Luteolin	F2	0.270837
Luteolin	PIM1	0.270837
Luteolin	AURKB	0.270837
Luteolin	DRD4	0.270837
Luteolin	MPO	0.270837
Luteolin	PIK3R1	0.270837
Luteolin	PYGL	0.270837
Luteolin	SRC	0.270837
Luteolin	PTK2	0.270837
Luteolin	KDR	0.270837
Luteolin	MMP13	0.270837
Luteolin	MMP3	0.270837
Luteolin	CA3	0.270837
Luteolin	PLK1	0.270837
Luteolin	CA6	0.270837
Luteolin	PKN1	0.270837
Luteolin	CA14	0.270837
Luteolin	MET	0.270837
Luteolin	NEK2	0.270837
Luteolin	CXCR1	0.270837
Luteolin	CAMK2B	0.270837
Luteolin	ALK	0.270837
Luteolin	AKT1	0.270837
Luteolin	NEK6	0.270837
Luteolin	PLA2G1B	0.270837
Luteolin	CA5A	0.270837
Luteolin	BACE1	0.270837
Luteolin	AXL	0.270837
Luteolin	NUAK1	0.270837
Luteolin	AKR1C2	0.270837
Luteolin	AKR1C1	0.270837
Luteolin	AKR1C3	0.270837
Luteolin	AKR1C4	0.270837
Luteolin	CA13	0.270837
Luteolin	AKR1A1	0.270837
Luteolin	PFKFB3	0.147257
Luteolin	KDM4E	0.147257
Luteolin	PLG	0.147257
Luteolin	AR	0.139062
Apigenin	NOX4	1
Apigenin	AKR1B1	1
Apigenin	CDK5R1	1
Apigenin	XDH	1
Apigenin	MAOA	1
Apigenin	FLT3	1
Apigenin	CYP19A1	1
Apigenin	ESR1	1
Apigenin	CCNB3	1
Apigenin	ACHE	1
Apigenin	ADORA1	1
Apigenin	PTGS2	1
Apigenin	ESR2	1
Apigenin	CDK6	1
Apigenin	ADORA2A	1
Apigenin	SYK	1
Apigenin	GSK3B	1
Apigenin	ABCC1	1
Apigenin	HSD17B1	1
Apigenin	TTR	1
Apigenin	CSNK2A1	1
Apigenin	CFTR	1
Apigenin	CYP1B1	1
Apigenin	ABCG2	1
Apigenin	AKR1B10	1
Apigenin	TNKS2	1
Apigenin	TNKS	1
Apigenin	ALOX5	0.608509
Apigenin	PARP1	0.608509
Apigenin	CA2	0.5429
Apigenin	CA7	0.5429
Apigenin	CA12	0.5429
Apigenin	ABCB1	0.5429
Apigenin	ALOX12	0.493789
Apigenin	CA4	0.48554
Apigenin	PTPRS	0.411906
Apigenin	GLO1	0.370888
Apigenin	APP	0.370888
Apigenin	MMP9	0.370888
Apigenin	MMP2	0.370888
Apigenin	MMP12	0.370888
Apigenin	CD38	0.370888
Apigenin	TOP1	0.370888
Apigenin	ARG1	0.370888
Apigenin	ESRRA	0.362675
Apigenin	PFKFB3	0.33811
Apigenin	AMY1A	0.33811
Apigenin	GRK6	0.33811
Apigenin	ALOX15	0.329868
Apigenin	TYR	0.264393
Apigenin	HSD17B2	0.264393
Apigenin	AHR	0.264393
Apigenin	CA1	0.256228
Apigenin	CA9	0.256228
Apigenin	CBR1	0.247943
Apigenin	AR	0.247943
Apigenin	TERT	0.239575
Apigenin	PIM1	0.239575
Apigenin	EGFR	0.207054
Apigenin	CDK1	0.190657
Apigenin	KDM4E	0.166097
Apigenin	LCK	0.149733
Apigenin	AURKB	0.149733
Apigenin	TBXAS1	0.141522
Apigenin	NAE1	0.141522
Apigenin	IGF1R	0.133338
Apigenin	KDR	0.125143
Apigenin	PLK1	0.125143
Apigenin	MET	0.125143
Apigenin	ALK	0.125143
Apigenin	AXL	0.125143
Apigenin	BCHE	0.125143
Apigenin	ADORA3	0.125143
Apigenin	CDK2	0.125143
Apigenin	HTR2C	0.125143
Apigenin	GPR35	0.116965
Apigenin	DAPK1	0.116965
Apigenin	MPG	0.116965
Apigenin	SLC22A12	0.116965
Apigenin	F2	0.108771
Apigenin	ST6GAL1	0.108771
Apigenin	PLG	0.108771
Apigenin	AVPR2	0.108771
Apigenin	DRD4	0.108771
Apigenin	MPO	0.108771
Apigenin	PIK3R1	0.108771
Apigenin	PYGL	0.108771
Apigenin	SRC	0.108771
Apigenin	PTK2	0.108771
Apigenin	MMP13	0.108771
Apigenin	MMP3	0.108771
Apigenin	CA3	0.108771
Apigenin	CA6	0.108771
Apigenin	PKN1	0.108771
Apigenin	CA14	0.108771
Apigenin	NEK2	0.108771
Apigenin	CXCR1	0.108771
Apigenin	CAMK2B	0.108771
Apigenin	AKT1	0.108771
Apigenin	NEK6	0.108771
