# Supplementary material for: Examining the effector mechanisms of Xuebijing injection on COVID-19 based on network pharmacology
Source: BioData Min. 2020 Oct 16;13:17. doi: 10.1186/s13040-020-00227-6 (PMC7563914; doi:10.1186/s13040-020-00227-6)
Supplement: Supplementary file 1 — Additional file 1: Table S1. The detailed targets information. Table S2. 451drug targets of XBJ. Table S3. 251 coronavirus pneumonia targets. Table S4. 119 HCoV-associated host proteins. Table S5. 3525 genes co-expressed with ACE2. Table S6. 144 potential COVID-19 targets. Table S7. Network topology analysis results. Table S4. 119 HCoV-associated host proteins. Table S8. GO-BP results. Table S9. KEGG-pathways results. Table S10. Wiki-pathways results. [file 13040_2020_227_MOESM1_ESM.zip › renamed_f34abR3.csv]

ID	Description	GeneRatio	BgRatio	pvalue	p.adjust	qvalue	geneID	Count
hsa04933	AGE-RAGE signaling pathway in diabetic complications	20/127	100/7248	2.70E-16	5.42E-14	2.56E-14	SERPINE1/JUN/CASP3/SELE/PIM1/MAPK14/STAT3/ICAM1/PIK3CA/MAPK1/PIK3CB/PRKCA/AGTR1/PRKCB/PRKCE/TNF/MAPK8/BCL2/PIK3R1/RELA	20
hsa04210	Apoptosis	21/127	136/7248	1.12E-14	1.12E-12	5.29E-13	BCL2L1/ERN1/JUN/CASP3/PARP1/PIK3CA/CTSS/CTSL/CTSB/MAPK1/PIK3CB/CASP6/CASP8/TNF/MAPK8/BCL2/XIAP/MCL1/PIK3R1/RELA/CASP7	21
hsa04066	HIF-1 signaling pathway	17/127	109/7248	3.94E-12	2.64E-10	1.24E-10	EGFR/LDHA/LDHB/SERPINE1/STAT3/PIK3CA/MAPK1/PIK3CB/PRKCA/PRKCB/HK2/BCL2/GAPDH/EGLN1/PIK3R1/RELA/NOS2	17
hsa04668	TNF signaling pathway	15/127	112/7248	7.32E-10	3.15E-08	1.48E-08	JUN/CASP3/SELE/MAPK14/ICAM1/PTGS2/PIK3CA/MAPK1/PIK3CB/CASP8/TNF/MAPK8/PIK3R1/RELA/CASP7	15
hsa01521	EGFR tyrosine kinase inhibitor resistance	13/127	79/7248	7.83E-10	3.15E-08	1.48E-08	EGFR/BCL2L1/STAT3/PIK3CA/GSK3B/MET/MAPK1/PIK3CB/FGF2/PRKCA/PRKCB/BCL2/PIK3R1	13
hsa04625	C-type lectin receptor signaling pathway	14/127	104/7248	2.62E-09	8.76E-08	4.13E-08	JUN/SYK/MAPK14/PTGS2/PIK3CA/MAPKAPK2/MAPK1/PIK3CB/CASP8/TNF/IL2/MAPK8/PIK3R1/RELA	14
hsa04664	Fc epsilon RI signaling pathway	11/127	68/7248	2.03E-08	5.84E-07	2.75E-07	SYK/MAPK14/PIK3CA/ALOX5/MAPK1/PIK3CB/PRKCA/BTK/TNF/MAPK8/PIK3R1	11
hsa04064	NF-kappa B signaling pathway	12/127	104/7248	2.19E-07	4.89E-06	2.31E-06	LCK/BCL2L1/SYK/PARP1/ICAM1/PTGS2/PRKCB/BTK/TNF/BCL2/XIAP/RELA	12
hsa04660	T cell receptor signaling pathway	12/127	104/7248	2.19E-07	4.89E-06	2.31E-06	LCK/JUN/MAPK14/PIK3CA/GSK3B/MAPK1/PIK3CB/TNF/IL2/MAPK8/PIK3R1/RELA	12
hsa04380	Osteoclast differentiation	13/127	128/7248	3.04E-07	5.35E-06	2.52E-06	LCK/JUN/SYK/MAPK14/PIK3CA/MAPK1/PIK3CB/BTK/TNF/MAPK8/PPARG/PIK3R1/RELA	13
hsa04917	Prolactin signaling pathway	10/127	70/7248	3.11E-07	5.35E-06	2.52E-06	ESR1/MAPK14/STAT3/PIK3CA/GSK3B/MAPK1/PIK3CB/MAPK8/PIK3R1/RELA	10
hsa04510	Focal adhesion	16/127	199/7248	3.19E-07	5.35E-06	2.52E-06	EGFR/JUN/ITGB1/PIK3CA/GSK3B/MET/MAPK1/PIK3CB/PRKCA/PRKCB/MAPK8/BCL2/XIAP/PIK3R1/MYLK/CTNNB1	16
hsa04370	VEGF signaling pathway	9/127	59/7248	7.03E-07	1.02E-05	4.82E-06	MAPK14/PTGS2/PIK3CA/MAPKAPK2/MAPK1/PIK3CB/PRKCA/PRKCB/PIK3R1	9
hsa04151	PI3K-Akt signaling pathway	21/127	354/7248	7.12E-07	1.02E-05	4.82E-06	EGFR/BCL2L1/ITGB1/SYK/PIK3CA/NR4A1/GSK3B/MET/MAPK1/PIK3CB/FGF2/PRKCA/IL2/YWHAG/BCL2/MCL1/FLT3/PIK3R1/PKN1/PIK3CG/RELA	21
hsa04071	Sphingolipid signaling pathway	12/127	119/7248	9.62E-07	1.26E-05	5.92E-06	MAPK14/PIK3CA/MAPK1/PIK3CB/PRKCA/PRKCB/PRKCE/TNF/MAPK8/BCL2/PIK3R1/RELA	12
hsa04215	Apoptosis - multiple species	7/127	32/7248	1.00E-06	1.26E-05	5.92E-06	BCL2L1/CASP3/CASP8/MAPK8/BCL2/XIAP/CASP7	7
hsa04930	Type II diabetes mellitus	8/127	46/7248	1.06E-06	1.26E-05	5.92E-06	PIK3CA/MAPK1/PIK3CB/PRKCE/HK2/TNF/MAPK8/PIK3R1	8
hsa05010	Alzheimer disease	20/127	334/7248	1.17E-06	1.31E-05	6.17E-06	ERN1/CASP3/GRM5/PTGS2/PIK3CA/GSK3B/MAPK1/PIK3CB/ADAM17/MME/CASP8/TNF/MAPK8/GAPDH/PIK3R1/RELA/NOS2/CTNNB1/CASP7/NAE1	20
hsa00590	Arachidonic acid metabolism	9/127	63/7248	1.25E-06	1.32E-05	6.22E-06	AKR1C3/CYP2C9/CYP2C19/PTGS1/PTGS2/ALOX5/CBR1/PLA2G1B/PLA2G5	9
hsa04662	B cell receptor signaling pathway	10/127	82/7248	1.41E-06	1.41E-05	6.66E-06	JUN/SYK/PIK3CA/GSK3B/MAPK1/PIK3CB/PRKCB/BTK/PIK3R1/RELA	10
hsa04611	Platelet activation	12/127	124/7248	1.50E-06	1.44E-05	6.77E-06	ITGB1/SYK/MAPK14/PTGS1/PIK3CA/F2/MAPK1/PIK3CB/BTK/PIK3R1/MYLK/PIK3CG	12
hsa04012	ErbB signaling pathway	10/127	85/7248	1.97E-06	1.80E-05	8.47E-06	EGFR/JUN/PIK3CA/GSK3B/MAPK1/PIK3CB/PRKCA/PRKCB/MAPK8/PIK3R1	10
hsa04931	Insulin resistance	11/127	108/7248	2.53E-06	2.21E-05	1.04E-05	STAT3/PIK3CA/GSK3B/PIK3CB/PRKCB/PRKCE/TNF/MAPK8/PIK3R1/PYGL/RELA	11
hsa04270	Vascular smooth muscle contraction	12/127	132/7248	2.92E-06	2.45E-05	1.15E-05	ADORA2A/ADORA2B/ADRA1A/MAPK1/PRKCA/AGTR1/PRKCB/PRKCE/KCNMA1/PLA2G1B/PLA2G5/MYLK	12
hsa05120	Epithelial cell signaling in Helicobacter pylori infection	9/127	70/7248	3.09E-06	2.49E-05	1.17E-05	EGFR/JUN/CASP3/MAPK14/MET/ADAM17/MAPK8/CXCR1/RELA	9
hsa01524	Platinum drug resistance	9/127	73/7248	4.42E-06	3.42E-05	1.61E-05	BCL2L1/CASP3/PIK3CA/MAPK1/PIK3CB/CASP8/BCL2/XIAP/PIK3R1	9
hsa04726	Serotonergic synapse	11/127	115/7248	4.70E-06	3.50E-05	1.65E-05	DUSP1/CASP3/CYP2C9/CYP2C19/PTGS1/PTGS2/ALOX5/MAOA/MAPK1/PRKCA/PRKCB	11
hsa04657	IL-17 signaling pathway	10/127	94/7248	4.98E-06	3.57E-05	1.68E-05	JUN/CASP3/MAPK14/PTGS2/GSK3B/MAPK1/CASP8/TNF/MAPK8/RELA	10
hsa04722	Neurotrophin signaling pathway	11/127	119/7248	6.57E-06	4.40E-05	2.07E-05	JUN/MAPK14/PIK3CA/MAPKAPK2/GSK3B/MAPK1/PIK3CB/MAPK8/BCL2/PIK3R1/RELA	11
hsa04935	Growth hormone synthesis, secretion and action	11/127	119/7248	6.57E-06	4.40E-05	2.07E-05	MAPK14/STAT3/PIK3CA/GSK3B/MAPK1/PIK3CB/SSTR3/PRKCA/PRKCB/MAPK8/PIK3R1	11
hsa01522	Endocrine resistance	10/127	98/7248	7.27E-06	4.71E-05	2.22E-05	EGFR/ESR1/JUN/MAPK14/PIK3CA/MAPK1/PIK3CB/MAPK8/BCL2/PIK3R1	10
hsa00910	Nitrogen metabolism	5/127	17/7248	7.98E-06	5.01E-05	2.36E-05	CA2/CA1/CA6/CA4/CA13	5
hsa04072	Phospholipase D signaling pathway	12/127	148/7248	9.62E-06	5.86E-05	2.76E-05	EGFR/SYK/GRM5/PIK3CA/F2/MAPK1/PIK3CB/PRKCA/AGTR1/PIK3R1/CXCR1/PIK3CG	12
hsa04932	Non-alcoholic fatty liver disease (NAFLD)	12/127	149/7248	1.03E-05	6.10E-05	2.87E-05	ERN1/JUN/CASP3/PIK3CA/GSK3B/PIK3CB/CASP8/TNF/MAPK8/PIK3R1/RELA/CASP7	12
hsa04014	Ras signaling pathway	15/127	232/7248	1.16E-05	6.65E-05	3.14E-05	EGFR/BCL2L1/PIK3CA/MET/MAPK1/PIK3CB/FGF2/PRKCA/PRKCB/MAPK8/PLA2G1B/PLA2G5/FLT3/PIK3R1/RELA	15
hsa04620	Toll-like receptor signaling pathway	10/127	104/7248	1.24E-05	6.92E-05	3.26E-05	JUN/MAPK14/PIK3CA/MAPK1/PIK3CB/CASP8/TNF/MAPK8/PIK3R1/RELA	10
hsa04926	Relaxin signaling pathway	11/127	129/7248	1.43E-05	7.76E-05	3.66E-05	EGFR/JUN/MAPK14/PIK3CA/MAPK1/PIK3CB/PRKCA/MAPK8/PIK3R1/RELA/NOS2	11
hsa04015	Rap1 signaling pathway	14/127	210/7248	1.64E-05	8.53E-05	4.02E-05	EGFR/ITGB1/MAPK14/ADORA2A/ADORA2B/PIK3CA/MET/MAPK1/PIK3CB/FGF2/PRKCA/PRKCB/PIK3R1/CTNNB1	14
hsa04650	Natural killer cell mediated cytotoxicity	11/127	131/7248	1.65E-05	8.53E-05	4.02E-05	LCK/CASP3/SYK/ICAM1/PIK3CA/MAPK1/PIK3CB/PRKCA/PRKCB/TNF/PIK3R1	11
hsa04062	Chemokine signaling pathway	13/127	189/7248	2.40E-05	1.21E-04	5.69E-05	STAT3/PIK3CA/CCR1/CCR5/CCR8/GSK3B/MAPK1/PIK3CB/PRKCB/PIK3R1/CXCR1/PIK3CG/RELA	13
hsa04960	Aldosterone-regulated sodium reabsorption	6/127	37/7248	3.83E-05	1.88E-04	8.85E-05	PIK3CA/MAPK1/PIK3CB/PRKCA/PRKCB/PIK3R1	6
hsa04010	MAPK signaling pathway	16/127	295/7248	5.16E-05	2.47E-04	1.16E-04	EGFR/DUSP1/JUN/CASP3/MAPK14/NR4A1/MAPKAPK2/MET/MAPK1/FGF2/PRKCA/PRKCB/TNF/MAPK8/FLT3/RELA	16
hsa04750	Inflammatory mediator regulation of TRP channels	9/127	100/7248	5.82E-05	2.72E-04	1.28E-04	MAPK14/PIK3CA/PIK3CB/PRKCA/PRKCB/PRKCE/MAPK8/PTGER4/PIK3R1	9
hsa04621	NOD-like receptor signaling pathway	12/127	181/7248	7.19E-05	3.29E-04	1.55E-04	BCL2L1/JUN/MAPK14/CTSB/MAPK1/CASP8/TNF/MAPK8/BCL2/XIAP/PKN1/RELA	12
hsa04140	Autophagy - animal	10/127	137/7248	0.000133708	5.97E-04	2.81E-04	BCL2L1/ERN1/PIK3CA/CTSL/CTSB/MAPK1/PIK3CB/MAPK8/BCL2/PIK3R1	10
hsa04670	Leukocyte transendothelial migration	9/127	112/7248	0.000140817	6.02E-04	2.84E-04	ITGB1/MAPK14/ICAM1/PIK3CA/PIK3CB/PRKCA/PRKCB/PIK3R1/CTNNB1	9
hsa04725	Cholinergic synapse	9/127	112/7248	0.000140817	6.02E-04	2.84E-04	ACHE/PIK3CA/MAPK1/PIK3CB/PRKCA/PRKCB/BCL2/PIK3R1/PIK3CG	9
hsa04973	Carbohydrate digestion and absorption	6/127	47/7248	0.00015326	6.42E-04	3.02E-04	PIK3CA/PIK3CB/PRKCB/HK2/PIK3R1/SLC37A4	6
hsa04550	Signaling pathways regulating pluripotency of stem cells	10/127	142/7248	0.000179904	7.38E-04	3.48E-04	MAPK14/STAT3/PIK3CA/GSK3B/MAPK1/PIK3CB/FGF2/ESRRB/PIK3R1/CTNNB1	10
hsa04666	Fc gamma R-mediated phagocytosis	8/127	93/7248	0.000208473	8.38E-04	3.95E-04	SYK/PIK3CA/MAPK1/PIK3CB/PRKCA/PRKCB/PRKCE/PIK3R1	8
hsa04919	Thyroid hormone signaling pathway	9/127	119/7248	0.000223645	8.81E-04	4.15E-04	ESR1/PIK3CA/GSK3B/MAPK1/PIK3CB/PRKCA/PRKCB/PIK3R1/CTNNB1	9
hsa04923	Regulation of lipolysis in adipocytes	6/127	55/7248	0.00036907	1.43E-03	6.72E-04	PTGS1/PTGS2/PIK3CA/MGLL/PIK3CB/PIK3R1	6
hsa04630	JAK-STAT signaling pathway	10/127	162/7248	0.000521059	1.98E-03	9.31E-04	EGFR/BCL2L1/PIM1/STAT3/PIK3CA/PIK3CB/IL2/BCL2/MCL1/PIK3R1	10
hsa04020	Calcium signaling pathway	11/127	193/7248	0.000540165	1.99E-03	9.37E-04	EGFR/ADORA2A/ADORA2B/GRM5/ADRA1A/PRKCA/AGTR1/PRKCB/CD38/MYLK/NOS2	11
hsa04659	Th17 cell differentiation	8/127	107/7248	0.000543895	1.99E-03	9.37E-04	LCK/JUN/MAPK14/STAT3/MAPK1/IL2/MAPK8/RELA	8
hsa04614	Renin-angiotensin system	4/127	23/7248	0.000614904	2.21E-03	1.04E-03	ACE/AGTR1/MME/KLK1	4
hsa04929	GnRH secretion	6/127	64/7248	0.000839511	2.96E-03	1.40E-03	PIK3CA/MAPK1/PIK3CB/PRKCA/PRKCB/PIK3R1	6
hsa04658	Th1 and Th2 cell differentiation	7/127	92/7248	0.001095517	3.80E-03	1.79E-03	LCK/JUN/MAPK14/MAPK1/IL2/MAPK8/RELA	7
hsa04912	GnRH signaling pathway	7/127	93/7248	0.001167719	3.98E-03	1.88E-03	EGFR/JUN/MAPK14/MAPK1/PRKCA/PRKCB/MAPK8	7
hsa04921	Oxytocin signaling pathway	9/127	153/7248	0.001398415	4.68E-03	2.21E-03	EGFR/JUN/PTGS2/MAPK1/PRKCA/PRKCB/CD38/MYLK/PIK3CG	9
hsa00591	Linoleic acid metabolism	4/127	29/7248	0.001520662	5.01E-03	2.36E-03	CYP2C9/CYP2C19/PLA2G1B/PLA2G5	4
hsa05017	Spinocerebellar ataxia	7/127	98/7248	0.001586619	5.14E-03	2.42E-03	ERN1/PIK3CA/PIK3CB/PRKCA/PRKCB/MAPK8/PIK3R1	7
hsa05100	Bacterial invasion of epithelial cells	6/127	73/7248	0.001676961	5.35E-03	2.52E-03	ITGB1/PIK3CA/MET/PIK3CB/PIK3R1/CTNNB1	6
hsa04972	Pancreatic secretion	7/127	102/7248	0.00199931	6.28E-03	2.96E-03	CA2/PRKCA/PRKCB/KCNMA1/CD38/PLA2G1B/PLA2G5	7
hsa04068	FoxO signaling pathway	8/127	131/7248	0.002035015	6.29E-03	2.97E-03	EGFR/MAPK14/STAT3/PIK3CA/MAPK1/PIK3CB/MAPK8/PIK3R1	8
hsa04915	Estrogen signaling pathway	8/127	138/7248	0.002819308	8.59E-03	4.05E-03	EGFR/ESR1/JUN/PIK3CA/MAPK1/PIK3CB/BCL2/PIK3R1	8
hsa04910	Insulin signaling pathway	8/127	139/7248	0.002948347	8.85E-03	4.17E-03	PIK3CA/GSK3B/MAPK1/PIK3CB/HK2/MAPK8/PIK3R1/PYGL	8
hsa05014	Amyotrophic lateral sclerosis (ALS)	5/127	57/7248	0.003084313	9.12E-03	4.30E-03	BCL2L1/CASP3/MAPK14/TNF/BCL2	5
hsa04723	Retrograde endocannabinoid signaling	8/127	148/7248	0.00432855	1.26E-02	5.94E-03	MAPK14/GRM5/PTGS2/MGLL/MAPK1/PRKCA/PRKCB/MAPK8	8
hsa04152	AMPK signaling pathway	7/127	120/7248	0.004972039	1.43E-02	6.73E-03	PIK3CA/ADRA1A/PIK3CB/HMGCR/PPARG/HNF4A/PIK3R1	7
hsa04150	mTOR signaling pathway	8/127	155/7248	0.005710532	1.62E-02	7.62E-03	PIK3CA/GSK3B/MAPK1/PIK3CB/PRKCA/PRKCB/TNF/PIK3R1	8
hsa00010	Glycolysis / Gluconeogenesis	5/127	68/7248	0.006592209	1.83E-02	8.62E-03	LDHA/LDHB/ALDH2/HK2/GAPDH	5
hsa04217	Necroptosis	8/127	159/7248	0.006638687	1.83E-02	8.62E-03	STAT3/PARP1/CASP8/TNF/MAPK8/BCL2/XIAP/PYGL	8
hsa04218	Cellular senescence	8/127	160/7248	0.006887665	1.87E-02	8.82E-03	SERPINE1/MAPK14/PIK3CA/MAPKAPK2/MAPK1/PIK3CB/PIK3R1/RELA	8
hsa04924	Renin secretion	5/127	69/7248	0.007009564	1.88E-02	8.85E-03	ACE/CTSB/AGTR1/KCNMA1/PTGER4	5
hsa04622	RIG-I-like receptor signaling pathway	5/127	70/7248	0.007445074	1.97E-02	9.28E-03	MAPK14/CASP8/TNF/MAPK8/RELA	5
hsa04914	Progesterone-mediated oocyte maturation	6/127	99/7248	0.007637562	1.99E-02	9.40E-03	MAPK14/PIK3CA/MAPK1/PIK3CB/MAPK8/PIK3R1	6
hsa04061	Viral protein interaction with cytokine and cytokine receptor	6/127	100/7248	0.008011213	2.06E-02	9.73E-03	CCR1/CCR5/CCR8/TNF/IL2/CXCR1	6
hsa05130	Pathogenic Escherichia coli infection	7/127	132/7248	0.00829389	2.10E-02	9.91E-03	JUN/ITGB1/MAPK14/F2/MAPK1/MAPK8/GAPDH	7
hsa04115	p53 signaling pathway	5/127	72/7248	0.00837211	2.10E-02	9.91E-03	BCL2L1/SERPINE1/CASP3/CASP8/BCL2	5
hsa04022	cGMP-PKG signaling pathway	8/127	167/7248	0.008833944	2.19E-02	1.03E-02	ADRA2C/ADRA1A/MAPK1/AGTR1/PRKCE/KCNMA1/MYLK/PIK3CG	8
hsa04918	Thyroid hormone synthesis	5/127	74/7248	0.009376373	2.30E-02	1.08E-02	TTR/ALB/PRKCA/HSPA5/PRKCB	5
hsa04371	Apelin signaling pathway	7/127	137/7248	0.010077017	2.44E-02	1.15E-02	SERPINE1/MAPK1/AGTR1/PRKCE/MYLK/PIK3CG/NOS2	7
hsa00790	Folate biosynthesis	3/127	26/7248	0.010177555	2.44E-02	1.15E-02	AKR1C3/AKR1B10/CBR1	3
hsa04928	Parathyroid hormone synthesis, secretion and action	6/127	106/7248	0.010534752	2.49E-02	1.17E-02	EGFR/MAPK1/PRKCA/PRKCB/BCL2/PDE4B	6
hsa00330	Arginine and proline metabolism	4/127	50/7248	0.011119528	2.60E-02	1.22E-02	LAP3/ALDH2/MAOA/NOS2	4
hsa04612	Antigen processing and presentation	5/127	78/7248	0.011628381	2.69E-02	1.27E-02	CTSS/CTSL/CTSB/HSPA5/TNF	5
hsa04913	Ovarian steroidogenesis	4/127	51/7248	0.011905784	2.72E-02	1.28E-02	AKR1C3/HSD17B2/PTGS2/ALOX5	4
hsa00983	Drug metabolism - other enzymes	5/127	79/7248	0.012244181	2.74E-02	1.29E-02	TPMT/CES2/NAT1/XDH/MPO	5
hsa04810	Regulation of actin cytoskeleton	9/127	213/7248	0.012246865	2.74E-02	1.29E-02	EGFR/ITGB1/PIK3CA/F2/MAPK1/PIK3CB/FGF2/PIK3R1/MYLK	9
hsa04024	cAMP signaling pathway	9/127	216/7248	0.013328758	2.94E-02	1.39E-02	JUN/ADORA2A/PIK3CA/MAPK1/PIK3CB/MAPK8/PDE4B/PIK3R1/RELA	9
hsa04961	Endocrine and other factor-regulated calcium reabsorption	4/127	53/7248	0.013583403	2.97E-02	1.40E-02	ESR1/PRKCA/PRKCB/KLK1	4
hsa04360	Axon guidance	8/127	181/7248	0.013927159	3.01E-02	1.42E-02	ITGB1/PIK3CA/GSK3B/MET/MAPK1/PIK3CB/PRKCA/PIK3R1	8
hsa04261	Adrenergic signaling in cardiomyocytes	7/127	149/7248	0.015478499	3.31E-02	1.56E-02	MAPK14/ADRA1A/MAPK1/PRKCA/AGTR1/BCL2/PIK3CG	7
hsa01523	Antifolate resistance	3/127	31/7248	0.016515998	3.49E-02	1.65E-02	TNF/ABCG2/RELA	3
hsa04540	Gap junction	5/127	88/7248	0.018805708	3.94E-02	1.86E-02	EGFR/GRM5/MAPK1/PRKCA/PRKCB	5
hsa04211	Longevity regulating pathway	5/127	89/7248	0.019653537	4.07E-02	1.92E-02	PIK3CA/PIK3CB/PPARG/PIK3R1/RELA	5
hsa04970	Salivary secretion	5/127	90/7248	0.020526137	4.21E-02	1.98E-02	ADRA1A/PRKCA/PRKCB/KCNMA1/CD38	5
hsa04137	Mitophagy - animal	4/127	65/7248	0.026776373	5.44E-02	2.56E-02	BCL2L1/JUN/MAPK8/RELA	4
hsa04728	Dopaminergic synapse	6/127	132/7248	0.028076867	5.64E-02	2.66E-02	MAPK14/GSK3B/MAOA/PRKCA/PRKCB/MAPK8	6
hsa04925	Aldosterone synthesis and secretion	5/127	98/7248	0.02842707	5.66E-02	2.67E-02	NR4A1/PRKCA/AGTR1/PRKCB/PRKCE	5
hsa04720	Long-term potentiation	4/127	67/7248	0.029521805	5.76E-02	2.72E-02	GRM5/MAPK1/PRKCA/PRKCB	4
hsa04070	Phosphatidylinositol signaling system	5/127	99/7248	0.029532895	5.76E-02	2.72E-02	PIK3CA/PIK3CB/PRKCA/PRKCB/PIK3R1	5
hsa00620	Pyruvate metabolism	3/127	39/7248	0.030361866	5.87E-02	2.77E-02	LDHA/LDHB/ALDH2	3
hsa04916	Melanogenesis	5/127	101/7248	0.031825394	6.09E-02	2.87E-02	GSK3B/MAPK1/PRKCA/PRKCB/CTNNB1	5
hsa04920	Adipocytokine signaling pathway	4/127	69/7248	0.032428464	6.09E-02	2.87E-02	STAT3/TNF/MAPK8/RELA	4
hsa05031	Amphetamine addiction	4/127	69/7248	0.032428464	6.09E-02	2.87E-02	JUN/MAOA/PRKCA/PRKCB	4
hsa00360	Phenylalanine metabolism	2/127	17/7248	0.034890644	6.49E-02	3.06E-02	MAOA/MIF	2
hsa04520	Adherens junction	4/127	71/7248	0.035497443	6.55E-02	3.09E-02	EGFR/MET/MAPK1/CTNNB1	4
hsa04976	Bile secretion	4/127	72/7248	0.037093051	6.78E-02	3.19E-02	CA2/ABCB1/HMGCR/ABCG2	4
hsa04971	Gastric acid secretion	4/127	76/7248	0.043884159	7.95E-02	3.75E-02	CA2/PRKCA/PRKCB/MYLK	4
