# Supplementary material for: Examining the effector mechanisms of Xuebijing injection on COVID-19 based on network pharmacology
Source: BioData Min. 2020 Oct 16;13:17. doi: 10.1186/s13040-020-00227-6 (PMC7563914; doi:10.1186/s13040-020-00227-6)
Supplement: Supplementary file 1 — Additional file 1: Table S1. The detailed targets information. Table S2. 451drug targets of XBJ. Table S3. 251 coronavirus pneumonia targets. Table S4. 119 HCoV-associated host proteins. Table S5. 3525 genes co-expressed with ACE2. Table S6. 144 potential COVID-19 targets. Table S7. Network topology analysis results. Table S4. 119 HCoV-associated host proteins. Table S8. GO-BP results. Table S9. KEGG-pathways results. Table S10. Wiki-pathways results. [file 13040_2020_227_MOESM1_ESM.zip › renamed_fcea2R3.xlsx]

## Sheet: targets
ABHD17A
ACBD5
ACE2
ACO2
ANPEP
ANXA2
ATF5
ATP6V1G1
BAG6
BCL2
BCL2A1
BCL2L1
BCL2L2
BTF3
C11orf74
CAMLG
CAV1
CD209
CD9
CEACAM1
CHEK2
CHMP2B
CHMP4B
CLEC4G
CLEC4M
COPB2
COX2
DCTN2
DDAH2
DDX1
DDX5
DNAJB1
DPP4
EEF1A1
EIF3E
EIF3F
EIF3I
FGL2
FKBP1A
G3BP1
G3BP2
GBF1
GSK3A
GSK3B
H2AFY2
HGS
HNRNPA1
HNRNPA2B1
HNRNPA3
HSPA9
HSPD1
IKBKB
IRF3
JUN
KIF11
KPNA2
KPNA4
KPNB1
LAS1L
MARK3
MCL1
MIF4GD
MKRN2
MKRN3
NACA
NCL
ND4L
NDUFA10
NMT1
NOMO3
NONO
NPM1
NUDCD1
PABPC1
PABPC4
PARP1
PFDN5
PHB
PPIA
PPIG
PPIH
PPP1CA
PRKRA
PSMA2
PSMC2
PSMD1
PTBP1
RCAN3
RPL13A
RPL19
RPS20
RRM2
RSL24D1
RYBP
SCFD1
SERPING1
SFTPD
SGTA
SKP2
SMAD3
SNAP47
SNX9
SPECC1
SRP54
STAT3
STAT5A
STX5
SYNCRIP
TERF1
TFEB
TGFB1
TMPRSS2
TPSAB1
TWF2
UBE2I
VKORC1
XPO1
YKT6
ZCRB1
