# Supplementary material for: Examining the effector mechanisms of Xuebijing injection on COVID-19 based on network pharmacology
Source: BioData Min. 2020 Oct 16;13:17. doi: 10.1186/s13040-020-00227-6 (PMC7563914; doi:10.1186/s13040-020-00227-6)
Supplement: Supplementary file 1 — Additional file 1: Table S1. The detailed targets information. Table S2. 451drug targets of XBJ. Table S3. 251 coronavirus pneumonia targets. Table S4. 119 HCoV-associated host proteins. Table S5. 3525 genes co-expressed with ACE2. Table S6. 144 potential COVID-19 targets. Table S7. Network topology analysis results. Table S4. 119 HCoV-associated host proteins. Table S8. GO-BP results. Table S9. KEGG-pathways results. Table S10. Wiki-pathways results. [file 13040_2020_227_MOESM1_ESM.zip › renamedR3_54104.xlsx]

## Sheet: targets
XIAP
RTN3
LIPH
IL17REL
MAN1A1
TINAGL1
GINM1
CHMP5
ATF2
LRP4
ADH1C
THAP10
MTMR11
OPTN
CPS1
HLA-DQB1
XRN1
POX2
UPP1
SQRDL
ANKRD20A3
FRG2B
HOPX
PUS10
BMP8A
CDC26
DYNLT1
FGF20
CNTN3
SSFA2
PARP12
SPTBN1
KMO
PSENEN
SMAD3
ZNF219
GLRX
DNAJC22
MYPN
C1orf21
JOSD1
GLRA4
EPB41L3
PTGFRN
CAPN1
NDUFS2
RTN1
FLRT1
FSIP2
SLC10A2
PYY
KIAA1161
CNDP2
LAD1
ATP2A2
PRX
LHX2
HHATL
GPR176
SPTBN5
OPN3
XCL2
GPR124
VDR
CALM3
CRYL1
ECHS1
FNIP2
KLHL20
PSMC4
LCMT1
PRELID1
NUB1
CTTN
PPP2CB
DUSP6
GPR115
AAK1
KRT14
NKX2-5
NPY2R
PARP4
MCL1
TCN2
SLC22A5
LPP
TES
KTN1
COX6A1
ANXA11
MGEA5
KLRC3
DPP10
ZZEF1
HS3ST3A1
SERPINB1
PRRG4
ATP2B1
CALM1
EPS8L2
DSG2
TMC7
ERO1L
UBL5
ZNF91
TMEM41B
RAI14
TRIM14
KRT19
TRAF6
PPP4C
PPP1R3G
C4orf48
NAA60
NPC2
UBC
GJB1
SYNDIG1
CNNM4
IGSF1
SULT1B1
HAS3
DEFB1
GPBAR1
RNF152
FAM71D
RCAN2
UCN3
CISD3
LGALS9C
SH3BGRL2
PXMP2
CYP27A1
SCGN
SLC35A3
IFNGR1
TLDC1
SORD
SPIN4
TTC38
STAT6
TPM3
RHPN2
ERRFI1
PFN1
RTN4
IL5
C14orf1
MAMLD1
AGPAT9
MAPKAPK2
SNX30
CYP2B6
KIF3B
RILP
PPP1R3C
GJB2
CCDC28A
WDR78
GSDMB
RHEB
LNX1
CFB
MUC17
ACAT1
MPST
SMIM5
FRRS1L
CNGA1
ARHGDIA
RALGDS
ADORA2B
AOAH
SCARB2
SSU72
TMEM56
TMC5
C14orf37
NIPAL1
MAX
ERBB2IP
UBE2K
SEZ6L
BMP3
PLCD3
DPH3
DECR1
PSMB8
SHROOM3
TOX3
SPATA18
THRB
ZNF732
ATP5B
AREG
UGT2A3
MTUS1
CLDN8
ACTG2
SERPINB6
ABCA10
KDF1
FUT3
SERINC3
PPP1R11
TSKU
MET
ARHGEF5
ISG15
SCCPDH
IFITM3
EXT1
MTTP
AFAP1L1
VANGL1
GLI1
PINK1
IL2RG
NAT14
DPP4
WDR86
CD1C
DHRS12
ABHD12
ABRACL
ADRA1A
KIF13B
PAFAH2
GNG5
RAB5C
CCNL1
C4BPB
CREB3L3
UGT2B17
PPP1CC
CD63
FAM46A
SLC5A1
RAMP3
BTBD3
SLC25A3
NAPRT
SPAG9
PRKAA1
TWF2
LGALS2
RGS4
SFXN1
MAP3K2
HEPH
HLA-E
REEP3
PRSS12
EPSTI1
YWHAB
ALDH9A1
ECE1
PKDREJ
S100A16
RETSAT
CAPZA2
PABPC3
SMARCD3
KRTAP16-1
CLDN16
RHOD
PCDH1
RAP2B
TPMT
ATP6V1D
TNIP1
ANKS4B
TMEM59
CPO
KCNJ16
SPDYA
MGLL
UBD
ALG14
UGT1A8
IL19
TNFRSF21
HNMT
EGFR
VIL1
COL1A2
CLDN10
FMO5
AP3S2
AMN
OR2C1
CYP2C9
MPZL2
SLC20A1
ERAP2
CD151
CCDC68
TRANK1
PPP1CB
ZFAND2A
ARHGAP27
PLIN3
KBTBD11
CAB39
TCF7L2
H2AFY
TMEM144
GOLGA6L6
SLC5A8
ATP5J
CDH17
UQCRFS1
TMEM140
GP1BA
CNKSR3
ADAMTS3
CELA3A
GLS
LSR
GNAL
CUX1
LAMA3
RAET1E
CD24
CDCP1
CD59
OTUD3
MAP1LC3B
HSD3B2
CTNND1
SDCBP
LASP1
SEMA5B
SOX18
CCDC17
ARRDC5
STAP2
KCNK1
FAM184B
PARP14
ACVR2A
TGOLN2
CTNNA1
ACADS
SLC2A2
RNF7
TLE1
SEMA4B
MYO1A
TAX1BP1
FRMD1
GALR1
NDN
GRM2
PAG1
EFNA1
DENND5B
TBC1D3K
ATP6V0D1
ELTD1
SMIM6
SH3RF1
FOLH1
CD2AP
CDH1
C2orf88
UGT1A10
DOCK5
HMCN2
TCTN2
HLA-DRA
BCAR1
ARPC2
RAP1B
GPC3
DAZL
TP53I3
FUOM
ABCA12
LPIN2
CPEB1
TREML1
TWF1
NAMPT
SLC1A1
GFRA2
FTL
ZC3H12C
PDZD3
WDR88
PARP15
OAS3
NCOA7
SLC25A23
STBD1
RNF5
AMACR
VAPA
CXCL6
TMEM132D
MYD88
GPD1L
WDFY1
VASP
ST8SIA6
DNAJB14
SERINC1
FUT2
ACOT8
SGPP2
LOC93432
LRRC1
EPYC
MPPED1
CAPN2
SULT1A1
NUCB1
SEC23A
TMEM220
GCG
PRR15
MAOA
NLGN1
LRRC39
MAPK6
SEMA6D
ATP1B1
OCLN
KLF6
TMEM253
CA13
C18orf32
CDKN1A
VAV2
KIAA0247
HADH
WLS
LEPREL1
HAND2
LAYN
CAP1
CDKN2B
USH1C
SLC25A24
CAPG
C1D
TEX12
CATSPER4
CLDN3
FCRL6
AHCYL2
TREM2
NDRG1
S100A9
FOXL1
MYL12A
TMBIM6
RHD
P2RY1
TIAF1
SOD1
HLA-F
CAMTA1
SLPI
MLX
RHOA
MXD1
PEX26
TMEM106C
MAP3K13
TM4SF1
WASL
TRAF3IP2
MGAT4A
ATP6AP1L
NAAA
PNMAL1
TMEM176B
ANKRD60
TAP1
LY75-CD302
COX4I2
PCDHGA2
HIST1H1C
CPLX2
SLC52A1
TJP3
SETD9
ISM1
CCL20
EDN1
PLEKHG6
STEAP1
SIAE
FABP3
AKR1C3
PLAUR
NRG1
PPAP2A
LRFN5
SLC37A4
PLA2G12B
ADRA2C
RHBDF1
SUCLG2
NKG7
C2orf27B
HDAC9
SLC9A3
CSTB
SLC44A4
PLEKHB2
TSC22D1
GFER
UQCRQ
PRELID2
RARRES1
CST3
MAEL
TTC23L
SEMA6A
CRB3
CCDC63
INO80C
ABHD3
UGP2
ALDH2
CCBE1
CAST
PTGR1
SPPL2A
CTSB
RHOF
C1orf115
SLC10A5
HNF4A
PTPRB
IL18
ETNK1
DDTL
SMIM22
PLA2G4C
SIRT6
AGPAT2
CLCN2
UBE2D3
UBE2A
S100A6
CHMP2A
F11R
PLSCR1
RAB5B
TMEM82
GFRA4
SAMD9
CFL1
PCK1
RHOU
TMOD4
TOR1AIP2
AK1
MGST3
ATP6V0E1
FGL2
INHBB
ASPA
FASLG
DMBT1
CDHR2
SMPD1
H2AFJ
LITAF
TGM3
C10orf99
GRINA
STOM
B4GALNT1
CECR6
LAMP1
GPR110
GPR37L1
AP1AR
B3GNT8
HEBP1
SLC22A13
HLA-DRB1
DAZAP2
TGM2
PPEF1
KRT83
GDPD2
NKX3-2
HDHD3
DOK4
FAM78B
TUBA1C
ARHGAP17
SPINT1
CALCOCO2
GLRB
ARPC1A
METTL7B
FBLIM1
COX7A2
KRT32
CLIC5
CSPG4
CYBRD1
FOXD4L6
NT5C2
SUSD2
RAC1
PLEKHF2
CDC14A
PTTG1IP
CLDN4
AQP11
COL8A1
ARRDC4
CHMP2B
CLTB
SPTSSA
PLOD2
TMEM236
PGRMC1
SMLR1
HK2
CYP2C19
CXCL16
NAT1
GNA11
HN1
SCRT2
ARPC1B
SLC35G1
S100A14
PCBP1
SPATA45
CD160
LGALS4
CRAT
PTP4A1
ARL14EPL
C9orf47
PDLIM2
TRPM6
FCER1G
NR1I2
EPS8L3
GPR160
C12orf75
GCNT4
ANXA2
C4orf50
ACTG1
MYL6
HUS1B
TMCO1
KIR2DL4
ENPP3
PROKR1
MIER3
HINT1
PI3
NPBWR2
GSKIP
SLC22A18
B3GALT5
SLMO2
CNGA4
ESM1
JUP
ASPN
GZMA
ADAM21
MUC12
FHL2
FMR1NB
SH2D1B
C20orf24
PBLD
DRAXIN
NR1H4
NBL1
SDHD
LGI1
CXADR
EIF6
CYP3A5
C6orf229
ACAA1
GBP3
CYP11A1
BCL10
PCSK5
HOXC8
TMIGD2
PRSS23
PIANP
HNF4G
LRRC4B
FCGRT
SEC14L6
CCL5
USP53
PAPSS2
JAM2
TMEM150B
FAM162B
CHMP1B
SSTR3
MVP
B2M
EZR
TTC22
RBM47
POLD4
C1orf106
FAM215A
LOC388849
SLC9A3R1
KLRD1
UPK1A
B3GNT5
APOA4
MAL2
SMIM24
KCTD8
PID1
CHRDL1
GBP1
SHISA3
FIBIN
SLC41A2
IMPA1
MGST1
ALDOB
TRIM15
LYPD8
NCOA4
PON2
PDCD6IP
EDN3
SNX3
C4orf19
ALDOA
MARVELD3
GAPDHS
SP1
FABP2
CIB1
SLC40A1
RARRES3
SYNPO
GUCA2B
KRT86
AVPR1A
NDFIP2
SCP2
SGK2
NEURL1B
NR5A2
MEP1B
KRT8
LGALS3BP
SLCO2A1
TNFSF10
RSAD2
ALPI
TMCC3
METTL24
KRT72
SERINC2
ANK3
GSTM5
TAX1BP3
GBP2
SPINT2
ARHGEF15
GRN
PAPPA2
GOLM1
FLVCR2
SLC7A7
CRYBB3
RAB7A
MYH11
APOBEC3B
AGRP
PAQR8
DST
ZNF560
CYTL1
SLC6A8
CTSZ
CHRNA2
SECTM1
TRPV4
APOBEC1
MFAP5
ST14
HLA-B
CHST3
KLRF2
G6PC
ABCG2
TMEM255A
CORO2A
GHITM
MEOX2
FAM216B
PTGIS
LAMTOR3
OGN
TRIM17
PDPN
PRDX6
CHP2
CCL28
DHRS9
GUCY1B3
IL22RA1
TDP2
CLEC4M
CIDEB
CSNK1G3
APOB
C15orf53
C5orf30
FAM131B
HLA-C
HTATIP2
RCAN1
CRX
SLC17A8
LPPR4
HGF
LAMC2
TM6SF2
ERICH4
SLC26A10
PPP2R3A
IL17B
LRCOL1
ACHE
APLP2
SLC27A6
PROX2
OAS1
CHRDL2
CFDP1
NTRK1
LRP10
F2
ACSL5
SCNN1B
NCR2
IL10RB
GPIHBP1
ABCB5
BCHE
STEAP2
TMSB4X
RFK
TMEM54
GSDMC
IFI27
KCTD4
MS4A8
CHMP4B
SPATS2L
TMBIM1
GLIPR1L1
ITM2B
TSPAN7
HLA-A
KRT81
LYVE1
NAALADL1
KIR3DL3
CHP1
LDHA
CASP7
ACTB
DHRS11
CCDC116
ACVRL1
PTPRH
ASPDH
KLHL33
VDAC1
AOC1
ETHE1
PDCD4
GNG12
ZNF157
CFH
MDK
PDLIM1
LRRFIP2
VMP1
PRSS8
TNFRSF1A
ARL14
SULT1A2
GYPE
CD68
PCDH18
MISP
KCNG2
CALB1
RIOK3
LMO7
PCDHB7
ATP1B3
MYCT1
MSTN
CADM3
IFNGR2
XDH
PRH2
SLC6A19
NCR1
GLP2R
CCDC42
MYH14
CDA
LRRC3B
SIGLEC14
TST
CTSS
DUOX2
ZNF521
C15orf48
LCN2
SEMA3C
MUC20
PHLPP2
ANXA4
PCDHB3
SLC28A1
CTSD
AMZ1
C19orf33
CP
LRRC19
SLC6A1
NR2F1
PLP1
F2RL1
NELL1
PCDHB5
PRR16
VDAC2
RFTN2
TMEM37
SLC15A1
KIR2DL3
FTH1
TCEAL7
FAM180A
PLN
SFN
IFITM5
S100A10
MAB21L2
KCNB1
OBBP2
GRAMD3
C10orf107
VAMP8
SLC25A5
BTNL8
BARX1
ISLR
KNG1
ITM2C
CRB1
CDHR5
QRFPR
TMTC1
MUC3A
MS4A12
TSPAN3
HMGCLL1
STK32B
SLC17A4
CHST1
AMPH
SLC26A2
WNT8B
HTRA4
MS4A14
NMUR1
CA2
PABPC5
APPL2
HKDC1
MYL3
CD177
LIM2
COL12A1
GUCA2A
SORCS1
PCDH11X
AKR1B10
PRR13
C1QL1
HSD17B11
HHLA2
SLC51B
DHRS3
NPFFR2
FOXF2
SSUH2
ABCB1
PHGR1
WBSCR17
GPA33
FIGN
FXYD3
CTSA
LGALS3
CGN
MUSK
CYSTM1
FGF10
IGDCC4
FAM182B
DSC2
CEACAM6
BIRC3
CD33L2
SRI
TMPRSS2
COL11A1
SLC22A7
OR10AD1
CLDN7
IL18RAP
BTNL3
MEP1A
CA6
CYP4F22
EMILIN3
ZNF534
LOXHD1
ACMSD
KIR3DL2
FAM9C
KCNT2
SLC3A1
AQP7
RBP2
LEAP2
SGCA
CALML4
PTGFR
RXRG
MYL12B
FHL5
PTPRR
PRSS35
GLI2
PKIB
ABCD2
CSF2
KCNA5
CLDN23
PRIMA1
PCDHB4
BSG
DPT
LRRC15
MRVI1
CYP2C18
GDF10
XKR4
SATL1
SLC51A
SHISA2
NLGN4X
PLA2G5
RNF222
FOXS1
EDNRB
MRGPRF
CEACAM5
CES2
C11orf86
RHOC
ACAA2
PIGR
PLS1
ADTRP
COL17A1
GCNT3
TSPAN8
GDA
PLAC8
TMEM171
TSPAN1
MALL
EMP1
TRIM31
CEACAM1
TMEM45B
EPCAM
SMPDL3A
MUC13
SDCBP2
HSD17B2
ASS1
PPP1R14D
PRSS3
GPRC5A
KRT20
AQP8
FABP6
IL32
HPGD
TM4SF20
PRAP1
SLC26A3
CIDEC
FABP1
CEACAM7
SEPP1
CA4
XPNPEP2
CLCA4
ANPEP
TMIGD1
PZP
EIF4EBP1
PHPT1
RGS14
MRPL12
FAM3A
TPSG1
RGS2
SPATA20
SAMSN1
ISL2
SLC2A5
OR2T2
SMTN
HPCAL1
MGAT1
MAD2L2
POLD2
JPH4
TPGS1
MGMT
VSIG2
ADPRH
HIST1H2BG
UNC13B
PFDN5
CD83
SYNE1
SLC1A4
RILPL2
RASAL1
PRND
PIK3CG
DYRK4
CBWD2
ARHGEF1
NOL3
TNFRSF25
RPS20
NME2
TRPM5
LTB
CDC37
CCDC167
KIF19
PLXDC2
CHST15
TMEM205
FAN1
FLT3LG
PSIP1
HOMER3
NRROS
RBBP7
RPS25
BDP1
URM1
SRM
DCPS
SMOC1
LY86
ELK3
SPOCK2
MAD2L1
POLR2A
FAM49A
LYZ
STAR
ESR1
FBL
THAP9
FXYD5
TROVE2
PPRC1
CCDC159
SUPT5H
MYEOV
TAF1D
PFKFB4
RANBP2
MME
SPPL2B
XAF1
LAPTM5
PKN1
IL7R
CLEC10A
SRP72
CDCA7L
HLA-DOB
ANP32E
DPP7
TRAM2
HDLBP
ZFAND1
PLEKHB1
SIX5
GCSH
FAM26F
MACROD1
L1TD1
ARFGAP3
S1PR5
PTPN18
UBE2C
MYADM
LCK
ZCCHC7
LZTS2
PJA2
TBC1D10B
TBC1D3D
DNAJB12
EFHB
NCR3
SRP9
CLIP2
SLC35A4
PEA15
GBA2
PHF20L1
ITPKC
NAGPA
PTPRK
TAB2
EFCAB5
SYT8
SCHIP1
NCOR1
GOSR2
IL33
PTP4A2
RRAS
CDK16
CACNA1A
CAPN5
SCN4A
NUMB
DNAL4
MICU1
ITGA11
WWP2
CYP4F12
ITCH
CHKA
GCLM
KIAA1919
SORL1
PLSCR2
LRRC29
CLRN3
SCT
RSU1
ARHGEF33
EMC2
RAPGEF1
AP2A1
LY75
SNX2
KIF2A
LYRM7
FAM160A2
MRPL49
ATG9A
LAP3
BMP2
PYGL
PUF60
C6orf223
RBM7
FAM198A
TUBB4B
TYW1B
ETV2
TIMP2
SMPD3
TIGD6
AKTIP
PYGB
ZDHHC21
NUP98
PDCD6
RSPRY1
PRPF38A
ZBTB8OS
ZEB2
ABCB11
RAB18
APC
DNMT3B
NIPSNAP3A
METTL9
ZNF706
CCT7
PSD2
MYLK
HIST1H3J
PARP9
KRTCAP3
STAU1
FAM210A
VPS28
ATP6V1H
ZNF207
MAEA
S100A8
FLRT3
SLC9A2
SDHA
CD244
C9orf40
CCNO
JKAMP
EMC7
SPHK1
APOM
TAP2
AK3
SUPT4H1
BECN1
SOWAHA
UBQLN1
FAM129B
SNCAIP
RREB1
ANKRD29
CTNNB1
P2RY14
HOXD8
NKPD1
MGAM
NIP7
VCPIP1
MAP2K3
TSR3
SLC2A13
PDZD8
STX4
SLC37A1
PITX3
SP100
KIAA1522
HECA
SELENBP1
STX12
ANO9
C17orf99
DENND1B
SNRPA
CFLAR
NGEF
NDUFC1
NDUFA6
CENPBD1
GADD45A
SPRED2
DHRS7
NEUROD1
MRRF
URGCP
SAP30
LHX4
ANKFN1
CLDN15
MICU2
UBE2E1
FAM3D
GRIN3A
KCNK10
PLEK2
SOCS4
SCG5
RARA
VPS37B
FOXH1
SMAD1
RAB11FIP4
ACOX1
KIAA1731NL
PSMB9
COMMD5
ZNF292
SLC35F5
LAMC1
TCP1
CAV2
GSTM4
FEM1C
STK38
VWA5B2
PEX16
ATP5G3
DDA1
MYL9
PNMA1
FBXL3
SLC52A3
OAZ1
CRISPLD1
SLC13A1
CLNS1A
RPS6KA6
SGMS2
CCDC186
COMMD7
MCTS1
PAIP2
FRRS1
TAC1
TMUB1
FADS2
ZNRF2
TOR2A
STX10
TPSD1
TMEM53
RAB24
EFNB2
FGF11
NSFL1C
NIFK
FAM73B
COX6C
MMP17
ORC3
GOT2
TRIM59
YIPF5
FAM21A
ETV3
VDAC3
NAGS
KAT2B
STMND1
IGFBP7
PDPR
RNF41
PLEC
C2
ARF5
PYURF
MGAT4B
METAP1
VPS29
PDHA1
MOB3B
CFAP99
HSPB1
NEUROG3
ZBP1
GLTP
IQGAP3
CARD14
PTGER4
TMEM8A
TIMM17A
RSPH1
DGAT1
MEX3D
FSTL1
DACT1
PLGRKT
BCL3
HLA-DMA
RDH13
SCAMP2
FAM177A1
STMN3
BDH2
GAB1
ELF3
HMGCS2
APOH
AURKB
PSMB10
MNS1
TFG
FLVCR1
ZNF683
CANX
MFSD2A
UNC93B1
APEX2
GRAMD1C
C2orf54
HOXD4
PPP1R14A
KRTAP5-2
SLC39A4
PDP2
PLEKHM1
WDR31
IQCH
ASB8
RNFT1
FAM13A
KIAA1211
TAOK2
KDELC1
DYNC1LI2
WSB2
CLCN3
HAVCR2
PGAM2
EFNB1
PIK3C2A
KIRREL
ESPN
GINS3
PKM
HSBP1
GBA
TMBIM4
PRADC1
IMP3
ZFYVE16
NAE1
NAPEPLD
PDCD10
AKR7A3
TDG
DLG1
SOCS2
EVPLL
SLC31A2
FBXL20
ITGA1
HSPB3
NUTM2B
PKP3
SERTAD1
CACNG3
MT1H
TPM1
KCTD21
CYP4F3
SLC35E4
RNF20
DPM1
FASTKD3
YKT6
C6orf89
EXOG
EBAG9
C12orf49
TBC1D1
CCZ1
RUNX1T1
SLC25A34
CWH43
WDR62
EFCAB14
FDX1
PTPN22
SNX13
DNAJC15
ARPC5L
TAPBP
ZNF654
PDHB
HIST2H2AC
NDUFB9
ZNF487
TRMT1L
EXOC6B
MAVS
RAB25
SLMAP
FAM63A
PDE11A
ITPRIPL2
AVPI1
MYZAP
BICC1
RBM23
CHST13
NCOA1
CYB561D1
GGH
C16orf45
LSM4
LRRC6
RCE1
CWC25
YTHDF3
SCN11A
FZD5
PPP1R27
SNAP29
UGCG
ASCC1
SCN7A
TRAF7
C12orf42
CLDN2
KIAA0513
THBS1
PKN2
ARF1
CTAGE15
B3GNT3
TPM4
GPCPD1
FAM47E
IGFBPL1
NCK1
NBN
STARD13
PHF5A
PITPNA
RNF6
FUCA1
USP19
MAPK9
CNBP
LRRC43
PARPBP
PCSK7
GPR88
TMEM41A
AFG3L2
GTPBP8
ARF6
BMP8B
CYP2J2
UBE2Z
TRIM25
COX10
MYO3A
DP2
CCDC120
SLC16A3
PPDPF
USP9X
SENP6
MOB1A
DAB2
POF1B
SCG3
ARV1
EPB41L4B
TPRN
MAFK
GOLGA6L1
TJP2
DNLZ
NDFIP1
NTRK2
C19orf52
DAPK2
CCNJ
CCER2
TMLHE
KDM4D
KCNIP4
IDS
MPZL3
ALKBH7
ALG10B
MBNL1
UBTD2
TRIM69
SPTLC1
PHTF2
ZNRD1
MAFG
UHMK1
PIGZ
RPS26
HIVEP1
PPAP2C
EGLN1
MFSD5
EPM2A
GDI2
MGST2
TJP1
CREBRF
UNC13A
AP5Z1
C2CD5
MYO5B
SEMA3G
PRKACA
EEA1
OLFML2A
ZNF281
TTC33
FAM124A
PRRG1
SLK
HAPLN4
SAA1
NDUFV2
PHYH
LAMTOR1
FNIP1
ETV6
CCDC64B
CTSO
FKBP1C
C2orf15
AP1B1
PDZK1
SLC23A2
UBE2V1
NPFFR1
TMEM229A
ERP44
RAB1A
PPM1L
CMBL
DFNA5
CTDSPL
PDE4C
PADI2
PPP2R5D
ACE
COX7C
RAB6A
PSMF1
SLITRK4
SKA1
PTPN9
KRT2
MED20
ENPEP
RRAGC
ZNF592
KHDRBS1
ADSS
MICAL3
CLCN6
TCEAL5
NAA50
PAX6
ALS2CL
MXI1
YAP1
ITFG1
NYAP1
AVL9
MYH15
ECH1
GUCY2C
THOC2
CACFD1
CEP162
HNF1A
SNX18
PSAP
ZNF845
MERTK
RMDN2
C8G
BLCAP
SUPT6H
TTC21A
FCER2
TMEM159
TAGLN2
PLCXD3
ZNF175
RNF138
GPR174
DSP
SLC46A3
SERINC5
IL2RB
PITPNM1
CAPZA1
POU5F1
SLC25A41
RAB19
ZBED6
SLC5A9
B3GAT1
ENKUR
CHMP4C
PTGES3
HTR4
MYO1H
GSDMD
LGI4
A1CF
TLCD2
CYB5RL
LRRIQ1
RBM45
C6orf222
UACA
PTS
CEBPA
ANKRD20A4
EIF4E
KIAA1841
LRRC28
SLC22A18AS
TTC8
SOSTDC1
RABL2B
DPM3
CSTF2
RNF135
HMGCR
RFFL
AREL1
OARD1
PLEKHM3
GOLIM4
NARS
QRICH2
PGBD2
TBX3
ANKRD13A
YWHAH
CLN5
POR
ACKR4
SLC30A2
SUCLA2
ZFAND5
NUDT16L1
NAT2
LUZP1
PHF13
CCDC152
PSME1
GPR156
C12orf5
KCNK5
LARP4B
TAS2R14
CAB39L
STAT2
EIF4EBP2
AKAP13
BBS12
GRAMD4
EPN1
KIAA1549
ARMC10
BMF
DTX3L
ZSCAN12
SLC35C1
STAM2
RELL1
SCAND1
ME2
RALB
SAT1
CASP8
TEC
ZNF8
LRCH2
NDUFB2
SUCLG1
TXN
UBE2N
ZNF48
PELI2
MT-ATP8
SLC44A1
NRIP1
TMEM14A
EMC8
DDR1
PHACTR2
SLC25A46
PICALM
HOXB7
TMEM98
MPPE1
CIART
MGAT5B
KDELR1
SLC38A4
WASF2
AGR3
PDHX
OASL
TXNIP
FZD8
CPM
PITX2
COA3
KIAA1324L
PNPLA8
IPMK
SLC47A2
TIMM23
ATP5H
HS1BP3
METRN
NOL4L
ZFP36L1
SCOC
KCTD2
BCAP31
TCP11
NFE2L1
B4GALNT3
APOL1
KRAS
APAF1
EHHADH
SNRPB2
TMEM125
TUBAL3
PAPD5
YWHAG
KRCC1
TCP11L1
AP3S1
GLOD5
SNX7
SLC25A44
PITX1
BDKRB2
RAB17
MON1B
CNNM2
MT1M
TBRG1
AGMO
FKBP1A
ZNF622
ANK2
NWD2
FAM102B
CCR5
BCL2L15
TIMM8B
NXPE4
FAM179A
STON2
BAIAP2L1
VRK3
MFAP3L
DPP6
THSD4
MPP5
MRPS22
MAML2
STAT3
FAM208B
SH3D21
IFI27L1
KIAA1614
TBCB
TPP1
SDF2
KIAA1191
GUCD1
NEURL3
CALM2
C17orf78
OSGIN2
ZSWIM6
B9D2
MMRN1
LSMEM1
RBKS
CDX1
PEX13
LAMA1
[truncated: 1,525 more rows]
