# Supplementary material for: Examining the effector mechanisms of Xuebijing injection on COVID-19 based on network pharmacology
Source: BioData Min. 2020 Oct 16;13:17. doi: 10.1186/s13040-020-00227-6 (PMC7563914; doi:10.1186/s13040-020-00227-6)
Supplement: Supplementary file 1 — Additional file 1: Table S1. The detailed targets information. Table S2. 451drug targets of XBJ. Table S3. 251 coronavirus pneumonia targets. Table S4. 119 HCoV-associated host proteins. Table S5. 3525 genes co-expressed with ACE2. Table S6. 144 potential COVID-19 targets. Table S7. Network topology analysis results. Table S4. 119 HCoV-associated host proteins. Table S8. GO-BP results. Table S9. KEGG-pathways results. Table S10. Wiki-pathways results. [file 13040_2020_227_MOESM1_ESM.zip › renamedR3_89631.xlsx]

## Sheet: Sheet1
node_name	MCC	DMNC	MNC	Degree	EPC	BottleNeck	EcCentricity	Closeness	Radiality	Betweenness	Stress	ClusteringCoefficient
GAPDH	17632975339724	0.44699	77	77	34.237	32	0.33333	109.667	5.54861	2775.23	17548	0.24607
ALB	17632950896337	0.46902	72	73	32.921	11	0.33333	107.167	5.5	2370.19	16032	0.25647
TNF	17631913435542	0.49641	70	70	33.335	10	0.33333	105.833	5.48611	1765.08	12638	0.28157
EGFR	17599722143536	0.52218	63	63	32.849	9	0.33333	102.167	5.43056	1279.38	10434	0.3062
MAPK1	17625441721166	0.559	61	61	32.093	7	0.25	100.75	5.39583	1091.99	9170	0.33115
CASP3	17632859931450	0.61507	58	58	31.832	6	0.33333	100.167	5.41667	885.618	8404	0.37024
STAT3	17632585568504	0.63359	55	55	31.87	6	0.25	97.4167	5.34028	615.535	6156	0.38788
MAPK8	17625428718528	0.6961	49	49	30.237	1	0.33333	95	5.32639	315.455	4304	0.44218
PTGS2	9330630852994	0.65577	48	48	29.176	1	0.25	94.75	5.32639	639.183	6698	0.41933
JUN	17632592204568	0.70409	47	47	30.561	1	0.25	92.8333	5.25694	240.32	2710	0.45328
IL2	4023439285374	0.65188	43	43	28.808	3	0.33333	91.6667	5.27083	390.71	4234	0.43189
ESR1	13210057703737	0.70446	39	40	27.396	3	0.25	90.25	5.25	718.78	6062	0.45769
MAPK14	13395008456944	0.69369	40	40	27.91	1	0.25	88.8333	5.1875	284.555	2560	0.47051
RELA	14509729783909	0.7507	38	39	27.587	2	0.25	89.0833	5.21528	411.728	3644	0.49123
BCL2L1	17562366476190	0.7538	39	39	27.681	2	0.25	88.75	5.20139	289.353	3518	0.51552
ICAM1	2747106309070	0.71771	38	38	27.843	1	0.25	89.0833	5.22917	207.953	2448	0.49502
CTNNB1	5357813525184	0.70121	38	38	27.385	2	0.25	88.75	5.21528	223.038	2378	0.48364
MPO	13183045036	0.53519	37	37	24.243	5	0.25	88.0833	5.20139	432.807	3580	0.37237
FGF2	2742020201820	0.81354	35	35	27.884	2	0.25	87.4167	5.20139	100.034	1694	0.57647
PIK3CA	20972820	0.58554	34	34	24.099	2	0.33333	86	5.15972	374.755	4418	0.41889
CASP8	17348586285085	0.8314	32	33	25.643	2	0.33333	86.3333	5.1875	291.809	2984	0.57008
ACE	261405276	0.59183	30	32	23.005	7	0.33333	85.5	5.16667	731.981	5918	0.3871
F2	12446444	0.49442	32	32	21.452	4	0.25	85.5833	5.16667	527.563	5370	0.36089
ITGB1	8866313	0.5335	31	32	24.428	3	0.33333	85.3333	5.15972	355.717	3412	0.36895
PPARG	50659970665	0.74903	30	31	24.564	2	0.33333	85.3333	5.17361	402.683	3116	0.52258
MCL1	9521170502652	0.84459	30	30	26.348	1	0.25	84.4167	5.14583	87.9999	1296	0.62989
LCK	93485604564	0.76691	27	27	24.17	1	0.25	82.9167	5.125	66.0278	1124	0.59259
PARP1	4109884941672	0.80747	27	27	24.837	1	0.33333	83.1667	5.13889	103.065	1264	0.62393
GSK3B	7313248824	0.71529	27	27	23.303	1	0.33333	83.1667	5.13889	88.4436	1456	0.55271
PIK3R1	621720	0.61205	27	27	22.458	1	0.33333	81.3333	5.0625	217.597	2962	0.47293
SERPINE1	19344130632	0.7391	26	26	23.064	4	0.33333	83	5.14583	146.778	1636	0.57846
ABCB1	7225345554	0.62616	25	25	20.974	4	0.25	81.25	5.08333	261.753	2538	0.49667
SYK	119902468	0.64718	25	25	21.247	5	0.25	81.4167	5.09028	87.8934	1438	0.51333
XIAP	4103614338024	0.84049	25	25	22.884	1	0.25	81.75	5.10417	138.526	1992	0.66667
SELE	143479752	0.7072	24	24	21.53	1	0.25	80.75	5.07639	62.5216	806	0.56884
MET	106387035840	0.83783	24	24	22.632	1	0.33333	81.3333	5.10417	55.5634	1028	0.67391
PRKCA	22664	0.41891	24	24	18.981	1	0.25	79.1667	5.00694	152.401	1706	0.33696
BTK	181616	0.53751	23	23	20.836	2	0.25	77.4167	4.94444	89.3982	1060	0.43874
HSPA5	4097858688198	0.8329	23	23	21.357	1	0.25	80.5833	5.08333	67.2349	766	0.67984
ABCG2	80964800	0.60581	22	22	19.211	2	0.25	79.1667	5.03472	146.521	1488	0.50216
PRKCB	50586	0.49092	22	22	19.21	2	0.25	77.5	4.96528	127.553	1576	0.40693
CD38	118506	0.62176	21	21	18.711	1	0.25	78.8333	5.03472	57.5329	864	0.52381
AGTR1	80565538	0.59349	21	21	18.353	2	0.25	80.25	5.09722	252.93	3172	0.5
FLT3	176682	0.59569	20	20	18.251	1	0.25	78.5833	5.04167	109.06	1276	0.51053
NOS2	25147584840	0.89047	20	20	20.937	1	0.25	79.25	5.06944	25.9437	448	0.76316
NFE2L2	83515350	0.71027	19	19	19.627	2	0.25	78.4167	5.04861	51.0344	724	0.61988
ALOX5	766902	0.56286	19	19	16.268	1	0.25	75.6667	4.93056	78.0306	884	0.49123
CTSB	3645619	0.63953	17	18	15.587	3	0.25	76.8333	4.99306	363.768	3302	0.51634
HNF4A	961637072	0.71988	18	18	19.514	1	0.25	77	5	92.7766	1176	0.64052
PRKCE	6154	0.46666	16	18	13.854	2	0.25	75.4167	4.9375	212.976	1856	0.33987
CASP7	348713532720	0.96964	18	18	19.454	1	0.25	77.0833	5	13.0921	228	0.86275
ADAM17	41046984	0.77716	17	17	18.556	1	0.25	77.75	5.04861	14.8619	322	0.70588
CCR5	58224	0.62819	16	16	14.451	1	0.25	75.6667	4.97222	63.8709	818	0.58333
CYP2C9	504	0.38589	16	16	12.289	2	0.25	72.5833	4.84028	113.156	930	0.35833
PIK3CB	8712	0.65512	16	16	16.193	1	0.25	72.3333	4.83333	16.4796	232	0.60833
BCL2	7262910	0.65512	16	16	15.667	1	0.25	72.8333	4.85417	49.278	706	0.60833
LGALS3	892800	0.78116	15	15	16.502	1	0.25	76	5	8.97187	158	0.74286
MME	1368	0.50074	15	15	14.863	1	0.25	75.3333	4.97222	27.1312	370	0.47619
TOP1	727231	0.70945	14	15	14.247	4	0.25	75.3333	4.97222	118.957	1022	0.6
MIF	161551	0.67697	13	14	15.372	2	0.25	75.1667	4.97917	233.28	1616	0.58242
PLA2G1B	161640	0.72071	14	14	14.835	1	0.25	73.6667	4.90972	17.9466	332	0.7033
TTR	5286	0.49549	14	14	12.665	2	0.25	75.3333	4.98611	98.8303	834	0.48352
CYP2C19	440	0.46832	12	14	10.391	1	0.25	70.5833	4.77778	167.875	1246	0.36264
PIK3CD	3817	0.62588	13	14	13.341	3	0.25	69.4167	4.73611	304.843	2960	0.53846
MGMT	5904	0.63865	13	13	13.08	1	0.25	72.75	4.89583	13.0041	188	0.64103
CXCR1	1200	0.54924	13	13	13.155	1	0.25	73	4.89583	49.9053	592	0.55128
XPO1	15160	0.5237	13	13	13.342	1	0.25	73	4.90278	52.0668	452	0.52564
YWHAG	156	0.38319	13	13	11.35	1	0.25	71.6667	4.84722	52.0052	456	0.38462
VCP	186	0.31933	13	13	10.24	2	0.25	72.1667	4.86806	98.5064	562	0.32051
PTGS1	1250	0.49815	13	13	11.979	2	0.25	72.25	4.86806	73.986	754	0.5
DUSP1	3638882	0.74084	13	13	15.031	2	0.25	73.75	4.9375	41.016	312	0.74359
ITGAV	266	0.49815	13	13	12.42	1	0.25	69.5833	4.75	11.163	130	0.5
ADRA2C	134	0.64826	5	12	7.092	2	0.25	64.8333	4.5625	115.294	672	0.25758
GRM5	729	0.71324	6	12	8.804	1	0.25	66.8333	4.65278	108.583	532	0.27273
ACHE	5054	0.45814	11	11	11.64	2	0.25	72.1667	4.89583	142.656	1416	0.49091
CCR1	1128	0.57691	11	11	10.406	1	0.25	71.4167	4.86111	33.1461	490	0.61818
CASP6	362905	0.77815	10	11	12.102	2	0.25	69.6667	4.78472	288.031	2540	0.70909
HK2	33	0.32929	7	10	6.703	1	0.25	69.0833	4.77778	202.586	1418	0.2
CTSL	6000	0.67839	10	10	11.422	1	0.25	71.0833	4.86111	28.7148	524	0.75556
ADRA1A	742	0.45891	10	10	7.009	1	0.25	65.3333	4.61111	78.3182	530	0.51111
HMGCR	163	0.47733	9	10	9.873	1	0.25	70.75	4.84722	196.897	1438	0.44444
TGM2	403200	0.85796	10	10	13.066	1	0.25	72.8333	4.9375	0.33135	6	0.95556
NR4A1	45384	0.73825	10	10	12.585	1	0.25	70.5	4.83333	3.33058	64	0.82222
PIK3CG	976	0.57863	10	10	10.893	1	0.25	68.0833	4.73611	7.27183	144	0.64444
LDHA	86	0.3791	10	10	8.5	1	0.25	71.25	4.86806	70.1785	558	0.42222
MGLL	30	0.45378	5	9	6.858	3	0.25	70.6667	4.86111	176.366	1440	0.19444
PTGER4	794	0.54893	9	9	11.172	1	0.25	70.8333	4.86806	24.5685	222	0.63889
PTPN22	266	0.5012	9	9	10.398	1	0.25	68.8333	4.77778	8.85024	80	0.58333
AURKB	37	0.32073	8	9	8.721	2	0.25	68.25	4.75694	294.038	1766	0.30556
LDHB	43	0.37904	8	9	6.8	1	0.25	67.8333	4.73611	42.4842	254	0.36111
BCHE	37	0.40246	7	8	5.217	1	0.25	67.75	4.74306	61.1641	588	0.39286
MYLK	62	0.43736	8	8	10.043	1	0.25	71.9167	4.92361	24.2289	272	0.53571
MAPKAPK2	5160	0.72893	8	8	11.463	1	0.25	68.75	4.78472	0.83731	18	0.89286
DNMT3B	56	0.43905	7	7	7.086	1	0.25	66.1667	4.69444	11.2705	94	0.57143
GBA	66	0.51223	7	7	8.376	1	0.25	69.0833	4.81944	5.09385	78	0.66667
EGLN1	28	0.45378	5	7	5.913	1	0.25	65.75	4.67361	18.3177	172	0.38095
MB	132	0.51223	7	7	9.305	1	0.25	68.8333	4.80556	7.30516	66	0.66667
CCR8	264	0.62199	7	7	6.773	1	0.25	64.75	4.63194	4.85908	106	0.80952
HCRTR2	721	0.71324	6	7	6.367	2	0.25	61.9167	4.50694	286	2778	0.71429
SSTR3	242	0.54881	7	7	5.373	1	0.25	64.75	4.63194	8.05812	108	0.71429
ALDH2	11	0.30898	3	7	4.525	3	0.25	66.8333	4.72222	309.326	1398	0.2381
MAOA	12	0.37893	4	7	3.242	2	0.2	57.3667	4.29167	94.1963	448	0.28571
AKR1C3	10	0.25931	5	7	5.204	2	0.2	62.2833	4.52083	293.087	2594	0.2381
CES2	31	0.51861	5	6	5.405	1	0.25	65.1667	4.66667	10.3423	92	0.53333
PLA2G5	126	0.57059	6	6	5.875	1	0.25	64	4.61806	2.89841	82	0.8
NAT1	9	0.25931	5	6	6.536	2	0.2	63.45	4.58333	26.9908	212	0.26667
XDH	28	0.38039	6	6	6.118	1	0.25	65.9167	4.6875	32.4892	332	0.53333
PIM1	36	0.47549	6	6	8.132	1	0.25	64.25	4.625	1.1762	16	0.66667
PYGL	25	0.56839	4	5	3.869	1	0.25	64.1667	4.63889	15.0384	74	0.6
ESRRB	18	0.45378	5	5	7.062	1	0.25	63	4.58333	2.0792	30	0.7
ADORA2A	25	0.56839	4	5	6.654	2	0.25	67.6667	4.78472	9.54638	182	0.6
PABPC1	18	0.45378	5	5	5.569	1	0.25	65.0833	4.67361	1.25098	8	0.7
FOLH1	48	0.58344	5	5	6.734	1	0.25	66.5833	4.73611	0.2497	10	0.9
CTSS	120	0.64826	5	5	5.596	1	0.2	57.2833	4.31944	0	0	1
FUCA1	120	0.64826	5	5	4.118	1	0.25	63.1667	4.59028	0	0	1
AKR1B10	5	0.30779	2	5	2.265	2	0.2	53.2	4.11806	69.9434	436	0.1
CA2	14	0.38896	5	5	6.103	1	0.25	66.0833	4.71528	4.63516	42	0.6
PADI2	120	0.64826	5	5	5.564	1	0.25	63.1667	4.59028	0	0	1
TPMT	8	0.46346	3	5	3.615	1	0.25	56.5833	4.30556	11.4444	60	0.4
F13A1	26	0.45378	5	5	5.239	1	0.25	64.3333	4.63889	2.97544	28	0.7
ERN1	120	0.64826	5	5	6.821	1	0.25	65.0833	4.68056	0	0	1
PKN1	6	0.2842	4	4	4.669	1	0.25	62.4167	4.57639	0.91976	20	0.5
ADORA2B	4	0.30779	2	4	3.355	1	0.25	63.0833	4.60417	13.8983	126	0.16667
F10	24	0.56839	4	4	4.217	1	0.25	62.5833	4.57639	0	0	1
CA4	4	0.30898	3	3	4.472	1	0.25	61.9167	4.5625	0.88273	10	0.66667
BRD2	6	0.46346	3	3	5.022	1	0.25	63.8333	4.65278	0	0	1
KCNA5	3	0	1	3	1.651	2	0.2	48.15	3.82639	79.4244	626	0
NAAA	3	0.30779	2	3	4.065	1	0.25	62.5833	4.59722	2.9434	40	0.33333
FDFT1	3	0	1	3	2.407	2	0.2	52.9	4.15278	211.726	1626	0
PLEC	3	0	1	3	2.73	2	0.25	57.5	4.36806	51.8917	564	0
LAP3	2	0	1	2	2.209	1	0.2	50.9833	4.07639	0.75589	6	0
PDE4B	2	0.30779	2	2	3.452	1	0.25	60.25	4.50694	0	0	1
ECE1	2	0	1	2	2.981	1	0.25	55.9167	4.31944	1.00924	12	0
GABRA2	2	0.30779	2	2	1.379	1	0.2	47.35	3.84028	0	0	1
PTPRS	2	0.30779	2	2	4.836	1	0.25	60.5	4.51389	0	0	1
KCNMA1	2	0	1	2	1.144	1	0.16667	40.8667	3.30556	6.89163	16	0
TDP2	2	0	1	2	2.93	1	0.2	55.45	4.28472	0.2	2	0
HSD17B2	2	0.30779	2	2	2.44	1	0.2	55.2833	4.28472	0	0	1
CBR1	2	0.30779	2	2	1.428	1	0.16667	44.9167	3.63194	0	0	1
CA6	1	0	1	1	1.244	1	0.2	42.8167	3.51389	0	0	0
NAE1	1	0	1	1	1.734	1	0.2	46.3833	3.79167	0	0	0
CA1	1	0	1	1	2.828	1	0.25	60	4.50694	0	0	0
KLK1	1	0	1	1	2.21	1	0.25	52.5833	4.17361	0	0	0
HSD11B1	1	0	1	1	2.349	1	0.25	52.5833	4.18056	0	0	0
KIF11	1	0	1	1	1.266	1	0.2	45.85	3.76389	0	0	0
